# Supplementary material for: A Comprehensive Expression Profile of MicroRNAs in Porcine Pituitary
Source: PLoS One. 2011 Sep 28;6(9):e24883. doi: 10.1371/journal.pone.0024883 (PMC3182167; doi:10.1371/journal.pone.0024883)
Supplement: Table S2 — IsomiR of porcine pituitary. (XLS) [file pone.0024883.s003.xls]

## Sheet: isomiRs-垂体
>ssc-mir-105-1	mfe:-43.40	total:2	freq:3
5' UGUGCAUCGUAGUCAAAUGCUCAGACUCCUGUGGUGGCUGCUCAUGCACCACGGAUGUUUGAGCAUGUGCUACGGUGUCUA 3'	[81]
...(((((((((.((.((((((((((..((((((((.(.......)))))))))..)))))))))).)))))))))))...
5' **************AAATGCTCAGACTCCTGTGGTGA******************************************** 3'
5' ************************************************CCACGGATGTTTGAGCATGTGA*********** 3'
5' ..............AAATGCTCAGACTCCTGTGGTGA............................................ 3'	3	+
5' ................................................CCACGGATGTTTGAGCATGTGA........... 3'	2	+
>ssc-mir-105-2	mfe:-39.20	total:2	freq:2
5' UGUGCAUCGUGGUCAAAUGCUCAGACUCCUUGGUGGCUGCUUAUGCACCACGGAUGUUUGAGCAUGUGCUAUGGUGUCUA 3'	[80]
...(((((((((.((.(((((((((((((...((((.(((....)))))))))).)))))))))).)))))))))))...
5' ***********************************************CCACGGATGTTTGAGCATGTGA*********** 3'
5' ************TCAAATGCTCAGACTCCTTGGA********************************************** 3'
5' ............TCAAATGCTCAGACTCCTTGGA.............................................. 3'	1	+
5' ...............................................CCACGGATGTTTGAGCATGTGA........... 3'	2	+
>ssc-mir-106a	mfe:-30.40	total:44	freq:102
5' CCUUGGCCGUGUAAAAGUGCUUACAGUGCAGGUAGCUUUUUGAGAUCUACUGCAAUGCAAGCACUUCUUACAUUACCAUGG 3'	[81]
((.(((..((((((((((((((.((.(((((.(((.((.....)).)))))))).)).)))))))).))))))..))).))
5' ************AAAAGTGCTTACAGTGCAGGTA*********************************************** 3'
5' ***********************************************TACTGCAATGCAAGCACTTCTT************ 3'
5' ...........TCAAAGTGCTTACAGTGCAGGT................................................ 3'	5	+
5' ...........TCAAAGTGCTTACAGTGCAGGTA............................................... 3'	1	+
5' ............TAAAGTGCTTACAGTGCAGGTA............................................... 3'	1	+
5' ............AAAAGTTCTTACAGTGCAGGTAG.............................................. 3'	1	+
5' ............AAAAGTGCTTACAGTGCATGT................................................ 3'	1	+
5' ............AAAAGTGCTTACAGCGCAGG................................................. 3'	1	+
5' ............AGAAGTGCTTACAGTGCAGGTA............................................... 3'	1	+
5' ............AAAAGTGCTTACAGTGCAGGTAGA............................................. 3'	2	+
5' ............AAAAGTGCTTACAGAGCAGG................................................. 3'	1	+
5' ............AAAAGTGCTTACAGGGCAGGT................................................ 3'	1	+
5' ............AAAAGTGCTTACCGTGCAGGTAG.............................................. 3'	1	+
5' ............AAAAGTGCTTACAGTGCAGGTGGC............................................. 3'	1	+
5' ............AACAGTGCTTACAGTGCAGG................................................. 3'	1	+
5' ............AAAAGTGCTTACAGTGCTGGT................................................ 3'	1	+
5' ............AAAAGTGCTAACAGTGCAGGTA............................................... 3'	1	+
5' ............AAAAGTGCTTACAGTGCATGTA............................................... 3'	1	+
5' ............AAAAGTGCTTACAGTGCAGTTA............................................... 3'	1	+
5' ............AACAGTGCTTACAGTGCAGGTA............................................... 3'	1	+
5' ............AAAAGTGCTTACAGTGCAGGA................................................ 3'	1	+
5' ............AAAAGTGCTTACAGAGCAGGTA............................................... 3'	1	+
5' ............AAAAGTGCTTACAGTGCAGT................................................. 3'	2	+
5' ............CAAAGTGCTTACAGTGCAGGT................................................ 3'	23	+
5' ............CAAAGTGCTTACAGTGCAGGTA............................................... 3'	36	+
5' ............AAAAGTGCTTACAGTGCAGG................................................. 3'	13	+
5' ............AAAAGTGCTTACAGTGCAGGTAA.............................................. 3'	20	+
5' ............AAAAGTGCTTACAGTGCAGGTAT.............................................. 3'	38	+
5' ............AAAAGTGCTTACAGTGCAGGTAG.............................................. 3'	65	+
5' ............AAAAGTGCTTACAGTGCAGGTA............................................... 3'	102	+
5' ............AAAAGTGCTTACAGTGCAGGT................................................ 3'	57	+
5' ............CAAAGTGCTTACAGTGCAGGTAG.............................................. 3'	65	+
5' ............CAAAGTGCTTACAGTGCAG.................................................. 3'	8	+
5' ............AAAAGTGCTTACAGTGCAG.................................................. 3'	5	+
5' ............AAAAGTGCTTACAGTGCAGGTAGT............................................. 3'	4	+
5' ............CAAAGTGCTTACAGTGCA................................................... 3'	3	+
5' ............CAAAGTGCTTACAGTGCAGG................................................. 3'	6	+
5' ............AAAAGTGCTTACAGTGCAGGTG............................................... 3'	5	+
5' .............AAAGTGCTTACATTGCAGGTAGC............................................. 3'	1	+
5' .............AAAGTGCTTACAGTGCAGGTAGC............................................. 3'	2	+
5' .............AAAGTGCTCACAGTGCAGGTAG.............................................. 3'	3	+
5' .............AAAGTGCTTACAGTGCAGGTAG.............................................. 3'	9	+
5' .............AAAGTGCTTACAGTGCAGGTAGA............................................. 3'	1	+
5' .............AAAGTGCTTACAGTGCAGGTAT.............................................. 3'	4	+
5' .............AAAGTGCTTATAGTGCAGGT................................................ 3'	1	+
5' ...............................................TACTGCAATGCAAGCACTTCTT............ 3'	1	+
>ssc-mir-122	mfe:-44.20	total:22	freq:80
5' CCUUAGCAGAGCUGUGGAGUGUGACAAUGGUGUUUGUGUCCAAACUAUCAAACGCCAUUAUCACACUAAAUAGCUACUGUUAGGC 3'	[85]
.((((((((((((((..(((((((.(((((((((((.((....))...))))))))))).)))))))..)))))).)))))))).
5' **************TGGAGTGTGACAATGGTGTTTG************************************************* 3'
5' **************************************************AACGCCATTATCACACTAAT*************** 3'
5' ..............TGGAGTGTGACAATGGGGTTT.................................................. 3'	1	+
5' ..............TGGAGTGTGACAATGGTGGTTGT................................................ 3'	1	+
5' ..............TGGAGTGTGACAATGGAGTTTG................................................. 3'	1	+
5' ..............TGGAGTGTGACAATGGTGCTTG................................................. 3'	1	+
5' ..............TGGAGTGTGACAATGGCGTTTG................................................. 3'	1	+
5' ..............TGGAGTGGGACAATGGTGTTTG................................................. 3'	1	+
5' ..............TGGAGTGTGACACTGGTGTTTGT................................................ 3'	1	+
5' ..............TGGAGTGTGACCATGGTGTTTGT................................................ 3'	1	+
5' ..............TGGAGTGTGACAATGGTGTTA.................................................. 3'	1	+
5' ..............TGGAGTGTGACAATGGTGT.................................................... 3'	2	+
5' ..............TGGAGTGTGACAATGGTGTT................................................... 3'	3	+
5' ..............TGGAGTGTGACAATGGTGTTT.................................................. 3'	40	+
5' ..............TGGAGTGTGACAATGGTGTTTGA................................................ 3'	47	+
5' ..............TGGAGTGTGACAATGGTGTTTG................................................. 3'	80	+
5' ..............TGGAGTGTGACAATGGTGTTTA................................................. 3'	3	+
5' ..............TGGAGTGTGACAATGGTGTTTGT................................................ 3'	42	+
5' ...............GGAGTGTGACAATGGTGTTTGA................................................ 3'	3	+
5' ...............GGAGTGTGACAATGGTGTTTGT................................................ 3'	1	+
5' ..................................................AACGCCATTATCACACTAAT............... 3'	2	+
5' ..................................................AACGCCATTATCACACTAA................ 3'	1	+
Antisense matches:
5' ................................................CAAACGCCATTATCACACTAA................ 3'	1	-
5' .................................................AAACGCCATTATCACACTAAA............... 3'	4	-
>ssc-mir-125b-2	mfe:-40.60	total:275	freq:18976
5' ACCAGACUUUUCCUAGUCCCUGAGACCCUAACUUGUGAGGUAUUUUAGUAACAUCACAAGUCAGGCUCUUGGGACCUAGGCGGAGGGGA 3'	[89]
.((...(((..(((((..((..(((.(((.((((((((..(((....)))...)))))))).))).)))..))..)))))..))).)).
5' ****************TCCCTGAGACCCTAACTTGTGA*************************************************** 3'
5' *******************************************************ACAAGTCAGGCTCTTGGGAC************** 3'
5' ...............ATCCCTGAGACCCTAACTTGTGA................................................... 3'	1	+
5' ...............CTCCCTGAGACCCTAACTTGTG.................................................... 3'	3	+
5' ...............CTCCCTGAGACCCTAACTTGTGAG.................................................. 3'	1	+
5' ...............ATCCCTGAGACCCTAACTTGTG.................................................... 3'	1	+
5' ...............CTCCCTGAGACCCTAACTTGTGA................................................... 3'	20	+
5' ...............TTCCCTGAGACCCTAACTTGTGA................................................... 3'	3	+
5' ...............CTCCCTGAGACCCTAACTTGT..................................................... 3'	1	+
5' ................TCCCTGAGACCTTAACTTGTG.................................................... 3'	2	+
5' ................TCCCTGAGACCCGAACTTGTG.................................................... 3'	2	+
5' ................TCCCTGAGACCCTAACTTAT..................................................... 3'	2	+
5' ................TCCCTGAGACCCTAACTAGTG.................................................... 3'	2	+
5' ................TCCCTGAGACCCTAACCTGTG.................................................... 3'	4	+
5' ................TCCCTGAGACCCTATCTTGTG.................................................... 3'	2	+
5' ................TCCCTGAGTCCCTAACTTGTG.................................................... 3'	2	+
5' ................TCCCTGAGACCCTAACTTGTGAGGA................................................ 3'	2	+
5' ................TCCCTGAGACCCTAACTCGTG.................................................... 3'	2	+
5' ................TCCCTGAGACCCTCACTTG...................................................... 3'	2	+
5' ................TCCCAGAGACCCTAACTTGT..................................................... 3'	2	+
5' ................TCCCTGAGACCCTAACTTATG.................................................... 3'	2	+
5' ................TCCCTGAGACCCTAACTGGTG.................................................... 3'	2	+
5' ................TCCCGGAGACCCTAACTTGTGA................................................... 3'	4	+
5' ................TCCCTGAGTCCCTAACTTGT..................................................... 3'	2	+
5' ................TCCCTGAGAACCTAACTTGT..................................................... 3'	2	+
5' ................TCCCTTAGACCCTAACTTGTG.................................................... 3'	2	+
5' ................TCCCTGAGACCCTAACTTTTG.................................................... 3'	2	+
5' ................TCCCTTAGACCCTAACTTGT..................................................... 3'	2	+
5' ................TCCCTGAGACGCTAACTTGTG.................................................... 3'	2	+
5' ................TCCCTGAGACCCTAACTTGTC.................................................... 3'	2	+
5' ................TCCCTGAGACCCTGACTTGT..................................................... 3'	2	+
5' ................TCCATGAGACCCTAACTTGTG.................................................... 3'	2	+
5' ................TCCCTGAGACCCTAAGTTGTGA................................................... 3'	2	+
5' ................TCCCTGAGACCCTAACTTGTGAGC................................................. 3'	2	+
5' ................TCCCTGAGACCCTAACATGTG.................................................... 3'	3	+
5' ................TCCCTGAGACCCTACCTTG...................................................... 3'	3	+
5' ................TCCCTGAGGCCCTAACTTGTGA................................................... 3'	3	+
5' ................TCCCTGAGACCATAACTTGTGA................................................... 3'	3	+
5' ................TGCCTGAGACCCTAACTTGTGA................................................... 3'	3	+
5' ................TCCCTGAGACCCTAACTTGAG.................................................... 3'	3	+
5' ................GCCCTGAGACCCTAACTTGTGA................................................... 3'	4	+
5' ................TCCCTGACACCCTAACTTGTGA................................................... 3'	4	+
5' ................CCCCTGAGACCCTAACTTGT..................................................... 3'	4	+
5' ................TCCCTGAGACCCTAACTTGC..................................................... 3'	3	+
5' ................TCCCTGAGACCCTAACTGGT..................................................... 3'	3	+
5' ................TCCCTGAAACCCTAACTTGTGA................................................... 3'	4	+
5' ................TCGCTGAGACCCTAACTTGTGA................................................... 3'	3	+
5' ................TCCCTGAGACCCTAACTTGTGAGGC................................................ 3'	4	+
5' ................TCCCTGAGACCCCAACTTGTG.................................................... 3'	3	+
5' ................TCCCTGATACCCTAACTTGTG.................................................... 3'	4	+
5' ................TCCCTGCGACCCTAACTTG...................................................... 3'	2	+
5' ................TCCCTGAGATCCTAACTTGT..................................................... 3'	3	+
5' ................TCCTTGAGACCCTAACTTGTG.................................................... 3'	3	+
5' ................TCCCTGAGACTCTAACTTG...................................................... 3'	3	+
5' ................TCCCTGAGACCCTAATTTGTG.................................................... 3'	3	+
5' ................TCCCCGAGACCCTAACTTGTG.................................................... 3'	3	+
5' ................TACCTGAGACCCTAACTTGTGA................................................... 3'	3	+
5' ................TCCCTGAGCCCCTAACTTGT..................................................... 3'	3	+
5' ................TCACTGAGACCCTAACTTGTG.................................................... 3'	3	+
5' ................TCCCTGAGACCCTAACTTGTGACG................................................. 3'	2	+
5' ................TCCATGAGACCCTAACTTGT..................................................... 3'	1	+
5' ................ACCCTGAGACCCTAACTTGT..................................................... 3'	1	+
5' ................TCCCTGAGACCCGAACTTGT..................................................... 3'	1	+
5' ................TCCCTGAGACCCTAACTG....................................................... 3'	1	+
5' ................TCCCTGAGACCCTAACTTGTGAGT................................................. 3'	1	+
5' ................TCCCTGAGACCTTAACTTGT..................................................... 3'	1	+
5' ................TCACTGAGACCCTAACTTGT..................................................... 3'	1	+
5' ................TCCCTGAGACCCTAAATTGT..................................................... 3'	1	+
5' ................TCCCTGAGACCCTAACTCGT..................................................... 3'	1	+
5' ................TCCCTGAGACCCTAACTTCTG.................................................... 3'	1	+
5' ................TCCCTGAGACCCTAAATTGTG.................................................... 3'	1	+
5' ................TCCCTGAGAACCTAACTTGTG.................................................... 3'	1	+
5' ................TCCCTGAGACCCTAACTTT...................................................... 3'	1	+
5' ................TCCCTGAGACCCTAACATG...................................................... 3'	1	+
5' ................TCCCTGAGACCCAAACTTGT..................................................... 3'	1	+
5' ................TCCCTGGGACCCTAACTTGTG.................................................... 3'	1	+
5' ................TCCCTGAGACCCTAACCTG...................................................... 3'	1	+
5' ................TCCCTGAGACCCTAACTTTT..................................................... 3'	1	+
5' ................TCCCTGAGATCCTAACTTGTGAG.................................................. 3'	1	+
5' ................TCCCTGAGACCCTAACTTGTGAAGT................................................ 3'	1	+
5' ................TCCCTGTGACCCTAACTTGT..................................................... 3'	1	+
5' ................TCCCTGAGACCCTAACATGT..................................................... 3'	1	+
5' ................TCCCGGAGACCCTAACTTGTG.................................................... 3'	1	+
5' ................TCCCTGAGACCCTAGCTTGTG.................................................... 3'	1	+
5' ................TCCCTGAGGCCCTAACTTGTG.................................................... 3'	1	+
5' ................TCCCTGAGACCCTAATTTGT..................................................... 3'	1	+
5' ................GCCCTGAGACCCTAACTTGT..................................................... 3'	1	+
5' ................TCCCTGAGATCCTAACTTG...................................................... 3'	1	+
5' ................TCCCTGAGACCCTAACGTGTG.................................................... 3'	1	+
5' ................ACCCTGAGACCCTAACTTGTG.................................................... 3'	1	+
5' ................TCCCTGAGACCATAACTTGTG.................................................... 3'	1	+
5' ................TCCCTGAGAGCCTAACTTGTG.................................................... 3'	1	+
5' ................TCCCTGAGACCCTGACTTGTG.................................................... 3'	1	+
5' ................TCCCTGAGACCCTAACTTGTGACGT................................................ 3'	1	+
5' ................TCCCAGAGACCCTAACTTG...................................................... 3'	1	+
5' ................TCCCTGATACCCTAACTTGT..................................................... 3'	2	+
5' ................TCCCTAAGACCCTAACTTGTG.................................................... 3'	1	+
5' ................TCCCTGAGACCGTAACTTGTGA................................................... 3'	1	+
5' ................TCCCTGACACCCTAACTTGTG.................................................... 3'	1	+
5' ................TCCCTGAAACCCTAACTTGT..................................................... 3'	1	+
5' ................TCCCTGAGACCCTATCTTG...................................................... 3'	1	+
5' ................TCCCTGAGACCCTACCTT....................................................... 3'	1	+
5' ................TCCCTGAGACCCTAACTAGT..................................................... 3'	1	+
5' ................TCCCTGAGACCCTAACTTGTGCG.................................................. 3'	1	+
5' ................TCCCTGAGACCCTAACTTGTCA................................................... 3'	1	+
5' ................TCCCTGAGACCCTAACTAG...................................................... 3'	1	+
5' ................TCCCTGAGACACTAACTTGTG.................................................... 3'	1	+
5' ................TCCCTCAGACCCTAACTTGTGA................................................... 3'	1	+
5' ................TCCCTGAAACCCTAACTTGTG.................................................... 3'	1	+
5' ................TTCCTGAGACCCTAACTT....................................................... 3'	1	+
5' ................TCCCTGAGACCCTAACTTGG..................................................... 3'	1	+
5' ................TCCTTGAGACCCTAACTTGT..................................................... 3'	1	+
5' ................TCCCTGAGACCCTAACTTGGG.................................................... 3'	5	+
5' ................TCCCTGAGACCCTAACTT....................................................... 3'	16	+
5' ................TCCCCGAGACCCTAACTTGTGA................................................... 3'	16	+
5' ................TCCCTGGGACCCTAACTTGTGA................................................... 3'	17	+
5' ................TCCCTGATACCCTAACTTGTGA................................................... 3'	14	+
5' ................TCCATGAGACCCTAACTTGTGA................................................... 3'	15	+
5' ................TCCCTGAGATCCTAACTTGTGA................................................... 3'	15	+
5' ................TCCCTGAGACCCTAACTTA...................................................... 3'	19	+
5' ................TCCCTGAGACCCGAACTTGTGA................................................... 3'	19	+
5' ................TCCCTGCGACCCTAACTTGTG.................................................... 3'	20	+
5' ................TCCCTGAGACCCTACCTTGTG.................................................... 3'	18	+
5' ................TCCCTGAGACCCTAACTTGTGAAG................................................. 3'	18	+
5' ................CCCCTGAGACCCTAACTTGTGA................................................... 3'	19	+
5' ................TCCCTGAGACCCTAACTTGAGA................................................... 3'	14	+
5' ................TCCCTGAGTCCCTAACTTGTGA................................................... 3'	11	+
5' ................TCCCTGAGACGCTAACTTGTGA................................................... 3'	12	+
5' ................TCCCTGAGACACTAACTTGTGA................................................... 3'	12	+
5' ................TCCCTGAGACCCTAACTTTTGA................................................... 3'	11	+
5' ................TCCCTGAGACCCTGACTTGTGA................................................... 3'	11	+
5' ................TCCCTGAGACCCTAACTTGTGAA.................................................. 3'	6029	+
5' ................TCCCTGAGACCCTAACTGGTGA................................................... 3'	13	+
5' ................TCCCTGAGACCCTACCTTGT..................................................... 3'	13	+
5' ................TCCCTGAGAACCTAACTTGTGA................................................... 3'	13	+
5' ................TCCCTGAGACCCTCACTTGTGA................................................... 3'	266	+
5' ................TTCCTGAGACCCTAACTTGTG.................................................... 3'	12	+
5' ................TCTCTGAGACCCTAACTTGTG.................................................... 3'	13	+
5' ................TCCCTGAGACCCTAACTTGTGAC.................................................. 3'	20	+
5' ................TCCCTGAGACCCTAACTTGTAA................................................... 3'	41	+
5' ................TCCCTGCGACCCTAACTTGTGA................................................... 3'	110	+
5' ................TCCCTGAGACCCTCACTTGTG.................................................... 3'	55	+
5' ................TCCCTGAGACCCTCACTTGT..................................................... 3'	35	+
5' ................TCCTTGAGACCCTAACTTGTGA................................................... 3'	37	+
5' ................TCCCTGAGCCCCTAACTTGTGA................................................... 3'	39	+
5' ................TCCCTGAGACTCTAACTTGTGA................................................... 3'	70	+
5' ................TTCCTGAGACCCTAACTTGTGA................................................... 3'	73	+
5' ................TCTCTGAGACCCTAACTTGTGA................................................... 3'	74	+
5' ................TCCCTGAGACCCTAACTTGTGC................................................... 3'	56	+
5' ................TCCCTGAGACCCTACCTTGTGA................................................... 3'	105	+
5' ................TCCCTGAGACCCTAACTTGA..................................................... 3'	58	+
5' ................TCCCTGAGACCCTAACTCGTGA................................................... 3'	35	+
5' ................TCCCTGAGACCCCAACTTGTGA................................................... 3'	21	+
5' ................TCCCTGAGACCCTAACTTGTG.................................................... 3'	3376	+
5' ................TCCCTGAGACCCTAACTTGTGAG.................................................. 3'	22	+
5' ................TCCCTGAGACCCTAATTTGTGA................................................... 3'	20	+
5' ................TCCCTGAGACCCTAACATGTGA................................................... 3'	21	+
5' ................TCCCTGAGACCCTAACTTG...................................................... 3'	176	+
5' ................TCCCTGAGACCCTAACTTGGGA................................................... 3'	31	+
5' ................TCCCTGAGACCCTAACTTGTA.................................................... 3'	33	+
5' ................TCCCTGAGACCTTAACTTGTGA................................................... 3'	33	+
5' ................TCCCTGAGACCCTAACCTGTGA................................................... 3'	23	+
5' ................TCCCTGAGACCCTAACTTGTGAT.................................................. 3'	117	+
5' ................TCCCTGAGACCCTAACTTGCGA................................................... 3'	29	+
5' ................TCCCTGAGACCCTAACTTGTTA................................................... 3'	6	+
5' ................TCCCTAAGACCCTAACTTGTGA................................................... 3'	6	+
5' ................TCCCTGAGACCCTTACTTGTGA................................................... 3'	6	+
5' ................TCCCTGAGACCCAAACTTGTGA................................................... 3'	6	+
5' ................TCCCTGAGACCCTATCTTGTGA................................................... 3'	6	+
5' ................TCCCTGAGACCCTAACTTGTGAGA................................................. 3'	8	+
5' ................TCCCTGAGACCCTAACGTGTGA................................................... 3'	8	+
5' ................TCCCTGAGACCCTAACTTGTT.................................................... 3'	7	+
5' ................TTCCTGAGACCCTAACTTGT..................................................... 3'	7	+
5' ................TCCCTGAGACCCTAGCTTGTGA................................................... 3'	7	+
5' ................CCCCTGAGACCCTAACTTGTG.................................................... 3'	6	+
5' ................TCCCTGAGCCCCTAACTTGTG.................................................... 3'	5	+
5' ................TCCCTGAGACCCTAACTTATGA................................................... 3'	5	+
5' ................TCCCTGCGACCCTAACTTGT..................................................... 3'	5	+
5' ................TCCCTGTGACCCTAACTTGTGA................................................... 3'	5	+
5' ................TCCCTGAGACCCTAACTTGT..................................................... 3'	1549	+
5' ................ACCCTGAGACCCTAACTTGTGA................................................... 3'	6	+
5' ................TCCCTGAGACTCTAACTTGT..................................................... 3'	6	+
5' ................TCCCTGAGACCCTAAATTGTGA................................................... 3'	6	+
5' ................TCCCTGAGACCCTAACTTGCG.................................................... 3'	5	+
5' ................TCCGTGAGACCCTAACTTGTGA................................................... 3'	5	+
5' ................TCCCTGAGACTCTAACTTGTG.................................................... 3'	9	+
5' ................TCCCAGAGACCCTAACTTGTGA................................................... 3'	9	+
5' ................TCCCTGAGACCCTAACTTGTGG................................................... 3'	9	+
5' ................TCCCTGAGACCCTAACTTGTGA................................................... 3'	18976	+
5' ................TCCCTGAGACCCTAACTAGTGA................................................... 3'	10	+
5' ................TCCCTTAGACCCTAACTTGTGA................................................... 3'	10	+
5' ................TCACTGAGACCCTAACTTGTGA................................................... 3'	9	+
5' ................TCCCTGAGATCCTAACTTGTG.................................................... 3'	10	+
5' ................TCCCTGAGACCCTAACTTGTGT................................................... 3'	335	+
5' ................TCTCTGAGACCCTAACTTGT..................................................... 3'	8	+
5' ................TCCCTGAGACCCTAACTTCTGA................................................... 3'	8	+
5' .................CCCTGAGACCCTAACTTGTGAT.................................................. 3'	1	+
5' .................CCCTGAGACCCTAACTTGTGA................................................... 3'	7	+
5' .................CCCTGAGACCCTCACTTGTGA................................................... 3'	1	+
5' .................CCCTGAGACCCTACCTTGTGA................................................... 3'	1	+
5' .................CCCTGAGACCCTAACTTGT..................................................... 3'	1	+
5' .................CTCTGAGACCCTAACTTGTGA................................................... 3'	1	+
5' .................CCCTGAGACCCTAACTTGTGAA.................................................. 3'	9	+
5' .................TCCTGAGACCCTAACTTGTGA................................................... 3'	7	+
5' ..................CCTGAGAACCTAACTTGTGA................................................... 3'	1	+
5' ..................CCTGAGACCCTAACTTGTGAT.................................................. 3'	4	+
5' ..................CCTGAGACCCTAACTTGTGA................................................... 3'	111	+
5' ..................CCTGAGCCCCTAACTTGTGA................................................... 3'	1	+
5' ..................CCTGAGACCCTAACTTGT..................................................... 3'	10	+
5' ..................CCTGAGACCATAACTTGTGA................................................... 3'	1	+
5' ..................CTTGAGACCCTAACTTGTGA................................................... 3'	1	+
5' ..................CCTGAGACCCTAACTCGTGA................................................... 3'	1	+
5' ..................CCTGAGACCCTAACTTGTGT................................................... 3'	5	+
5' ..................TCTGAGACCCTAACTTGTGA................................................... 3'	4	+
5' ..................CCTGAGACCCTAACTTGTGAA.................................................. 3'	38	+
5' ..................CCTGAGACCCTAAATTGTGA................................................... 3'	1	+
5' ..................CCTGGGACCCTAACTTGTGA................................................... 3'	1	+
5' ..................CCTGAGACCCTAACGTGTGA................................................... 3'	1	+
5' ..................CCTGAGACCCTAACTTGTG.................................................... 3'	19	+
5' ..................CCTGAGACCCTACCTTGT..................................................... 3'	1	+
5' ..................CCTGAGACCCTAATTTGTG.................................................... 3'	1	+
5' ..................CCGGAGACCCTAACTTGTGA................................................... 3'	1	+
5' ..................CCTGAGGCCCTAACTTGTGA................................................... 3'	1	+
5' ..................CCTGAGACCCTAACTTGCGA................................................... 3'	1	+
5' ...................CTGAGACCCTAACTTGTGAA.................................................. 3'	3	+
5' ...................TTGAGACCCTAACTTGTGA................................................... 3'	5	+
5' ...................CTGAGACCCTAACTTGTGA................................................... 3'	7	+
5' ...................TTGAGACCCTAACTTGTG.................................................... 3'	1	+
5' ....................TGAGACCCTAACTAGTGA................................................... 3'	1	+
5' ....................TGAGACCCTAACTTGCGA................................................... 3'	1	+
5' ....................TGAGACCCTAACTTGTGA................................................... 3'	58	+
5' ....................TGAGACCCTCACTTGTGA................................................... 3'	1	+
5' ....................TGAGACCCTAACTTGTGAA.................................................. 3'	27	+
5' ....................TGAGACCCTAACTTGTGAC.................................................. 3'	1	+
5' .....................GAGACCCTAACTTGTGAA.................................................. 3'	1	+
5' .....................................AGGTATTTTAGTAACATCA................................. 3'	1	+
5' ....................................................ATCACAAGTCAGGCTCTTGGGACA............. 3'	2	+
5' ....................................................ATCACAAGTCAGGCTCTTGG................. 3'	1	+
5' ....................................................ATCACAAGTCAGGCTCTTGGGA............... 3'	5	+
5' ....................................................ATCACAAGTCAGGCTCTTGGGACT............. 3'	2	+
5' ....................................................ATCACAAGTCAGGCTCTTGGG................ 3'	2	+
5' ....................................................ATCACAAGTCAGGCTCTTGGGAC.............. 3'	5	+
5' .....................................................TCACAAGTCAGGCTCTTGGGACT............. 3'	1	+
5' .....................................................TCACAAGTCAGGCTCTTGGGACA............. 3'	4	+
5' .....................................................TCACAAGTCAGGCTCTTGGGAC.............. 3'	9	+
5' .....................................................TCACAAGTCAGGCTCTTGGG................ 3'	1	+
5' .....................................................TCACAAGTCAGGCTCTTGGGA............... 3'	1	+
5' .......................................................ACAAGTCAGGCTCTTGGGAC.............. 3'	129	+
5' .......................................................ACAAGTCAGGTTCTTGGGAC.............. 3'	1	+
5' .......................................................ACAAGTCAGGCTCTGGGGAC.............. 3'	1	+
5' .......................................................ACAAGTCCGGCTCTTGGGAC.............. 3'	1	+
5' .......................................................ACAAGTCAGGCTCTTGGGACGT............ 3'	2	+
5' .......................................................ACAAGTCAGGCTCTTGGGAA.............. 3'	12	+
5' .......................................................ACAAGTCAGGCTCTTGGGACTTA........... 3'	1	+
5' .......................................................ACAAGTCAGGCTCTTGGGCC.............. 3'	1	+
5' .......................................................ACAAGTCAGGATCTTGGGAC.............. 3'	1	+
5' .......................................................ACAAGTCAGGCTCTTGGG................ 3'	10	+
5' .......................................................ACAAGTCAGGCTCTTGGGACCTAT.......... 3'	5	+
5' .......................................................ACAAGTCAGGCTCTTGGGACCTA........... 3'	4	+
5' .......................................................ACAAGTCAGGCTCTTGGGAT.............. 3'	6	+
5' .......................................................ACAAGTCAGGCTCTTGGGACAT............ 3'	2	+
5' .......................................................ATAAGTCAGGCTCTTGGGAC.............. 3'	2	+
5' .......................................................ACAAGTCAGGCTCTTGGGACCTT........... 3'	39	+
5' .......................................................ACAAGTCAGGCTCTTGGGA............... 3'	34	+
5' .......................................................ACAAGACAGGCTCTTGGGAC.............. 3'	1	+
5' .......................................................ACAAGTCAGGCTCTTGGGAAC............. 3'	1	+
5' .......................................................ACAAGTCAGGCTCTTGGGACT............. 3'	43	+
5' .......................................................ACAAGTCAGGCTCTTGGGACA............. 3'	28	+
5' .......................................................ACAAGTCAGGCTCGTGGGAC.............. 3'	1	+
5' .......................................................ACAAGTCAGGCTCTTGGCAC.............. 3'	1	+
5' .......................................................ACAAGTCAGGCTCTTGGTAC.............. 3'	1	+
5' .......................................................ACAAGTCAGGCTCTTGGGACC............. 3'	28	+
5' .......................................................ACAAGTCAGGCTCTTGGGACCT............ 3'	27	+
5' ........................................................CAAGTCAGGCTCTTGGGACA............. 3'	2	+
5' ........................................................CAAGTCAGGCTCTTGGGACC............. 3'	2	+
5' ........................................................CAAGTCAGGCTCTTGGGACCTAA.......... 3'	1	+
5' ........................................................CAAGTCAGGCTCTTGGGAT.............. 3'	1	+
>ssc-mir-135-1	mfe:-45.52	total:145	freq:1595
5' AGGCCUCGCUGUUCUCUAUGGCUUUUUAUUCCUAUGUGAUUCUACUGCUCAUUCAUAUAGGGAUUGGAGCCGUGGCGCACGGCGGGGACA 3'	[90]
.(.(((((((((.(.((((((((((..((((((((((((.............)))))))))))).)))))))))).).))))))))).).
5' ****************TATGGCTTTTTATTCCTATGTGA*************************************************** 3'
5' ................TATGGGTTTTTATTCCTATGTG.................................................... 3'	1	+
5' ................TATGGCTTTTTATTCCTGTGTGA................................................... 3'	1	+
5' ................TATGGCTTTTTACTCCTATGTGA................................................... 3'	1	+
5' ................TATGGCTTTTTATTCCTAAG...................................................... 3'	1	+
5' ................TATGGTTTTTTATTCCTATG...................................................... 3'	1	+
5' ................TATGGCTTTTTATTCCTATGTGAAT................................................. 3'	1	+
5' ................TATGGCTTTTTACTCCTAT....................................................... 3'	1	+
5' ................TATGGCTTTTTATTCCTACGTGA................................................... 3'	1	+
5' ................AATGGCTTTTTATTCCTATGT..................................................... 3'	1	+
5' ................TATGGCTTTTTATTTCTATG...................................................... 3'	1	+
5' ................CATGGCTTTTTATTCCTATGT..................................................... 3'	1	+
5' ................TATGACTTTTTATTCCTATGT..................................................... 3'	1	+
5' ................TACGGCTTTTTATTCCTATGT..................................................... 3'	1	+
5' ................TATGGCTCTTTATTCCTATGT..................................................... 3'	1	+
5' ................TATGGCTTTTTATTCCTATGTGC................................................... 3'	1	+
5' ................TATGGCTTTTTATTCCTCTG...................................................... 3'	1	+
5' ................TATGGCTTTTTACTCCTATGTG.................................................... 3'	1	+
5' ................TATGGCCTTTTATTCCTATGTGA................................................... 3'	2	+
5' ................TATGGCTTTATATTCCTATGT..................................................... 3'	2	+
5' ................TATGGCTTTTTATTCCTATAT..................................................... 3'	2	+
5' ................TATGGCTTTTTATTCCTATGC..................................................... 3'	2	+
5' ................TATGCCTTTTTATTCCTATGTGA................................................... 3'	2	+
5' ................TATGGATTTTTATTCCTATGTG.................................................... 3'	2	+
5' ................TCTGGCTTTTTATTCCTATGT..................................................... 3'	2	+
5' ................TATGGCCTTTTATTCCTATGT..................................................... 3'	2	+
5' ................CATGGCTTTTTATTCCTATGTG.................................................... 3'	2	+
5' ................TATGGCTTTTTATCCCTATGT..................................................... 3'	1	+
5' ................TATGGCTTTTTATGCCTATGTGA................................................... 3'	1	+
5' ................TATGGCTTTTTATTCCTAA....................................................... 3'	1	+
5' ................TATGGCTTTTTATTCCTACGTG.................................................... 3'	1	+
5' ................TATGGCTTTTTATTCCTATGTCA................................................... 3'	1	+
5' ................TATGGCTTTTTATTACTATGTGA................................................... 3'	2	+
5' ................TATGGCTTTTTATTCTTATG...................................................... 3'	1	+
5' ................TATGGCTTTTTCTTCCTATG...................................................... 3'	1	+
5' ................TATGGCTTTTTATTCCTATGGGAT.................................................. 3'	1	+
5' ................TATGGCTTTTTATTCTTAT....................................................... 3'	1	+
5' ................TATGGCTTATTATTCCTATGTGA................................................... 3'	1	+
5' ................TATGGCTTTTTATTTCTATGTGAT.................................................. 3'	1	+
5' ................TATGCCTTTTTATTCCTATGTG.................................................... 3'	1	+
5' ................TAAGGCTTTTTATTCCTATGTG.................................................... 3'	1	+
5' ................TATGGCTTTTTATTCCTAAGT..................................................... 3'	1	+
5' ................TATGGCTTCTTATTCCTATGTGA................................................... 3'	1	+
5' ................TATGGCTTTTTATCCCTATGTG.................................................... 3'	1	+
5' ................TATGGCTATTTATTCCTATGT..................................................... 3'	1	+
5' ................TATGGCTTTTCATTCCTATGTG.................................................... 3'	1	+
5' ................TATGGCTTTCTATTCCTATGT..................................................... 3'	1	+
5' ................TATGGCTTTTTAATCCTAT....................................................... 3'	1	+
5' ................TATGGCTTTTTAATCCTATGTGA................................................... 3'	1	+
5' ................TATGGATTTTTATTCCTATGT..................................................... 3'	1	+
5' ................TGTGGCTTTTTATTCCTATGTGA................................................... 3'	1	+
5' ................TATGGCTTTTTATTCCTATATGA................................................... 3'	1	+
5' ................TATGGCTTTTTATTCGTATGT..................................................... 3'	1	+
5' ................TATGGCTTTTTATTCCTGTGTG.................................................... 3'	1	+
5' ................TATGGCTTTTTATTCCTATCT..................................................... 3'	1	+
5' ................TATGGCTTTTTAATCCTATGTG.................................................... 3'	1	+
5' ................TATGGCTTTTTATTACTATGT..................................................... 3'	1	+
5' ................TATGGCTTTTTACTCCTATG...................................................... 3'	1	+
5' ................TATGGCTTTTTAGTCCTATGTG.................................................... 3'	1	+
5' ................TATGGATTTTTATTCCTAT....................................................... 3'	1	+
5' ................TATGGCTTTTTACTCCTATGTGAT.................................................. 3'	1	+
5' ................TATGGCTTTTTGTTCCTATGTGA................................................... 3'	1	+
5' ................TATAGCTTTTTATTCCTATGTGA................................................... 3'	1	+
5' ................TATGGCTTTTTATTCATATGTG.................................................... 3'	1	+
5' ................TATGGCTTTTTATCCCTATGTGA................................................... 3'	1	+
5' ................TATGGCTTTTTATTCGTATGTG.................................................... 3'	1	+
5' ................TATGGTTTTTTATTCCTATGTG.................................................... 3'	1	+
5' ................TATTGCTTTTTATTCCTATGTG.................................................... 3'	1	+
5' ................TATGGCTTTCTATTCCTATGTGA................................................... 3'	1	+
5' ................TATGGCTTTTTATTCCTATGTT.................................................... 3'	9	+
5' ................TATGGCTTTTTATTCCTATGTTA................................................... 3'	10	+
5' ................TATGGCTTTTTCTTCCTATGTG.................................................... 3'	8	+
5' ................TATGGCTTTTTATTCCCATGTG.................................................... 3'	9	+
5' ................TATGGCTTTTTATTCCTATGGG.................................................... 3'	13	+
5' ................TATGGCTTTTTATTCCTCTGTGA................................................... 3'	13	+
5' ................TATGGCTTTTTATTCCTATTTGA................................................... 3'	10	+
5' ................TATGGTTTTTTATTCCTATGTGA................................................... 3'	12	+
5' ................TATGGCTTTTTATTCCTATGTGG................................................... 3'	8	+
5' ................TATGGCTTTTTATTCCTATGG..................................................... 3'	5	+
5' ................TATGGCTTTTTCTTCCTATGTGA................................................... 3'	5	+
5' ................TATGGCTTTTTCTTCCTATGT..................................................... 3'	4	+
5' ................TATGGCTTTTTATTCCTATGCGA................................................... 3'	4	+
5' ................TATGGCTTTTTATTTCTATGT..................................................... 3'	7	+
5' ................TATGGCTTTTTATTCCCATGTGA................................................... 3'	7	+
5' ................TATGGCTTTTTATTCCTATT...................................................... 3'	6	+
5' ................TATGGCTTTTTATTCCTA........................................................ 3'	6	+
5' ................TATGGCTTTTTATTCCTATGTGT................................................... 3'	132	+
5' ................TATGGCTTTTTATTCCTATG...................................................... 3'	151	+
5' ................TATGGCTTTTTATTCTTATGTG.................................................... 3'	33	+
5' ................TATGGCTTTTTATTCCTAT....................................................... 3'	81	+
5' ................TATGGCTTTTTATTCCTATGTG.................................................... 3'	1131	+
5' ................TATGGCTTTTTATTCCTATGTGA................................................... 3'	1595	+
5' ................TATGGCTTTTTATTCCTATGTGAA.................................................. 3'	166	+
5' ................TATGGCTTTTTATTCCTATGT..................................................... 3'	768	+
5' ................TATGGCTTTTTATTCTTATGTGA................................................... 3'	32	+
5' ................TATGGCTTTTTATTCCTATGTGAT.................................................. 3'	19	+
5' ................TATGGCTTTTTATTCCTATGGGA................................................... 3'	19	+
5' ................TATGGCTTTTTATTCCTATTTG.................................................... 3'	15	+
5' ................TATGGCTTTTTATTTCTATGTGA................................................... 3'	18	+
5' ................TATGGCTTTTTATTCCTATGTA.................................................... 3'	25	+
5' ................TATGGCTTTTTATTCCTATGTAA................................................... 3'	28	+
5' ................TATGGCTTTTTATTTCTATGTG.................................................... 3'	21	+
5' ................TATGGCTTTTTATTCCTATGA..................................................... 3'	24	+
5' ................TATGGCTTTTTATTCTTATGT..................................................... 3'	4	+
5' ................TATGGCTTTTTATTCCAATGTGA................................................... 3'	2	+
5' ................TATGGCTTTTTAATCCTATGT..................................................... 3'	2	+
5' ................TATGGCTTTTTTTTCCTATGTG.................................................... 3'	2	+
5' ................TATGGCTTTTTATTCCAATGT..................................................... 3'	3	+
5' ................TATGGCTTTTTATTCTTA........................................................ 3'	3	+
5' ................TATGGCTTTTCATTCCTATGTGA................................................... 3'	3	+
5' ................TATGTCTTTTTATTCCTATGTG.................................................... 3'	3	+
5' ................TATGGCCTTTTATTCCTATGTG.................................................... 3'	2	+
5' ................TATGGCTTTTTATTCCTATGAGA................................................... 3'	2	+
5' ................TATGGCTTTTTACTCCTATGT..................................................... 3'	2	+
5' ................TGTGGCTTTTTATTCCTATGT..................................................... 3'	2	+
5' ................TATGGCTCTTTATTCCTATGTG.................................................... 3'	2	+
5' ................TATGGCTTTTTATTCCTCTGT..................................................... 3'	2	+
5' ................GATGGCTTTTTATTCCTATGTGA................................................... 3'	2	+
5' ................TATGGCTTCTTATTCCTATGTG.................................................... 3'	2	+
5' ................TATGGCTTTTTTTTCCTATGTGA................................................... 3'	3	+
5' ................TATGGCTTTTTATTCCTAGGTGA................................................... 3'	3	+
5' ................TATGGCTTTTTATTCCTAAGTGA................................................... 3'	3	+
5' ................TATTGCTTTTTATTCCTATGTGA................................................... 3'	3	+
5' ................TATGGCTTTTTATTCCTATCTG.................................................... 3'	3	+
5' ................TATGGCTTTTTATTCCTCTGTG.................................................... 3'	4	+
5' ................TATGGCTTTTTATTCCTGT....................................................... 3'	4	+
5' ................TATGGCTTTTTATTCCTATTT..................................................... 3'	4	+
5' ................TATGGCTTTTTATTACTATGTG.................................................... 3'	4	+
5' ................TCTGGCTTTTTATTCCTATGTG.................................................... 3'	3	+
5' ................TATGGCTTTTTATTCCCATGT..................................................... 3'	3	+
5' ................TATGGCTTTTTATTCATATGT..................................................... 3'	3	+
5' ................TATGGCTTTTTATTCCTATATG.................................................... 3'	3	+
5' .................ATGGCTTTTTATTCTTATGTG.................................................... 3'	1	+
5' .................ATGGCTTTTTATTCCTATG...................................................... 3'	1	+
5' .................ATGGCTTTTTATTCCTATGTG.................................................... 3'	5	+
5' .................ATGGCTTTTTATTCCTATGT..................................................... 3'	2	+
5' .................ATGGCTTTTTTTTCCTATGT..................................................... 3'	1	+
5' .................ATGGCTTTTTATTCCTTTGTGA................................................... 3'	1	+
5' .................ATGGCTTTTTTTTCCTATGTGA................................................... 3'	1	+
5' .................ATGGCTTTTTATTCCCATGTGA................................................... 3'	1	+
5' .................ATGGCTTTTTATTTCTATGTG.................................................... 3'	1	+
5' .................ATGGCTTTTTATTCCTATGTGA................................................... 3'	9	+
5' .................ATGGCTTTTTATTCCTATGTTA................................................... 3'	2	+
5' .................ATGGCTTTTTATTCCTATGTGAT.................................................. 3'	2	+
5' ..................TTGCTTTTTATTCCTATGTGA................................................... 3'	2	+
5' ...................GGCTTTTTATTCCTATGTGA................................................... 3'	2	+
>ssc-mir-135-2	mfe:-35.10	total:305	freq:3170
5' AGAUAAAUUCACUCUAGUGCUUUAUGGCUUUUUAUUCCUAUGUGAUAGUAAUAAAGUCUCAUGUAGGGAUGGAAGCCAUGAAAUACAUUGUGAAAAAUCA 3'	[100]
.(((...(((((....(((.((((((((((((.((((((((((((.(.(.....).).)))))))))))))))))))))))).)))...)))))..))).
5' *************************************************************TGTAGGGATGGAAGCCATGAAA***************** 3'
5' **********************TATGGCTTTTTATTCCTATGTGA******************************************************* 3'
5' ...................CATTATGGCTTTTTATTCCTATGTG........................................................ 3'	1	+
5' ......................TATGGCCTTTTATTCCTATGTGA....................................................... 3'	2	+
5' ......................TATGGCTTTATATTCCTATGT......................................................... 3'	2	+
5' ......................CATGGCTTTTTATTCCTATGTG........................................................ 3'	2	+
5' ......................TATGGCTTTTTATTCCTATAT......................................................... 3'	2	+
5' ......................TATGGCTTTTTATTCCTATGC......................................................... 3'	2	+
5' ......................TATGGATTTTTATTCCTATGTG........................................................ 3'	2	+
5' ......................TGTGGCTTTTTATTCCTATGT......................................................... 3'	2	+
5' ......................TATGGCTTTTTACTCCTATGT......................................................... 3'	2	+
5' ......................TCTGGCTTTTTATTCCTATGT......................................................... 3'	2	+
5' ......................TATGGCCTTTTATTCCTATGT......................................................... 3'	2	+
5' ......................TATGCCTTTTTATTCCTATGTGA....................................................... 3'	2	+
5' ......................TATGGCTTTTTATTACTATGTGA....................................................... 3'	2	+
5' ......................TATGGTTTTTTATTCCTATG.......................................................... 3'	1	+
5' ......................TATGGCTTTTTATTCCTAA........................................................... 3'	1	+
5' ......................TATGGCTTTTTATTCCTACGTGA....................................................... 3'	1	+
5' ......................TATGGCTTTTTATTCCTGTGTGA....................................................... 3'	1	+
5' ......................TATGGCTTTTTACTCCTAT........................................................... 3'	1	+
5' ......................TATGGCTTTTTATTCCTACGTG........................................................ 3'	1	+
5' ......................TATGGCTTTTTCTTCCTATG.......................................................... 3'	1	+
5' ......................TATGGCTTTTTATTCCTATGTCA....................................................... 3'	1	+
5' ......................TATGGCTTTTTATTCTTATG.......................................................... 3'	1	+
5' ......................TATGGCTTTTTATCCCTATGT......................................................... 3'	1	+
5' ......................TATGGCTTTTTATGCCTATGTGA....................................................... 3'	1	+
5' ......................TATGGCTTTTTATTCATATGT......................................................... 3'	3	+
5' ......................TCTGGCTTTTTATTCCTATGTG........................................................ 3'	3	+
5' ......................TATGGCTTTTTATTCCCATGT......................................................... 3'	3	+
5' ......................TATGGCTTTTTATTCTTA............................................................ 3'	3	+
5' ......................TATGGCTTTTTTTTCCTATGTGA....................................................... 3'	3	+
5' ......................TATGGCTTTTTATTCCTATATG........................................................ 3'	3	+
5' ......................TATGGCTTTTTATTCCTAAGTGA....................................................... 3'	3	+
5' ......................TATGGCTTTTTATTCCTATTT......................................................... 3'	4	+
5' ......................TATGGCTTTTTATTCCTAGGTGA....................................................... 3'	3	+
5' ......................TATTGCTTTTTATTCCTATGTGA....................................................... 3'	3	+
5' ......................TATGGCTTTTTATTCCTATCTG........................................................ 3'	3	+
5' ......................TATGGCTTTTCATTCCTATGTGA....................................................... 3'	3	+
5' ......................GATGGCTTTTTATTCCTATGTGA....................................................... 3'	2	+
5' ......................TATGGCTTTTTATTCCTCTGT......................................................... 3'	2	+
5' ......................TATGGCTTCTTATTCCTATGTG........................................................ 3'	2	+
5' ......................TATGGCTTTTTATTCCTATGAGA....................................................... 3'	2	+
5' ......................TATGGCTCTTTATTCCTATGTG........................................................ 3'	2	+
5' ......................TATGGCCTTTTATTCCTATGTG........................................................ 3'	2	+
5' ......................TATGGCTTTTTATTCCAATGT......................................................... 3'	3	+
5' ......................TATGTCTTTTTATTCCTATGTG........................................................ 3'	3	+
5' ......................TATGGCTTTTTATTCCAATGTGA....................................................... 3'	2	+
5' ......................TATGGCTTTTTTTTCCTATGTG........................................................ 3'	2	+
5' ......................TATGGCTTTTTAATCCTATGT......................................................... 3'	2	+
5' ......................TATGCCTTTTTATTCCTATGTG........................................................ 3'	1	+
5' ......................TAAGGCTTTTTATTCCTATGTG........................................................ 3'	1	+
5' ......................TATGGCTTCTTATTCCTATGTGA....................................................... 3'	1	+
5' ......................TATGGCTTTTTATTCTTAT........................................................... 3'	1	+
5' ......................TATGGCTTTTTATTCCTAAGT......................................................... 3'	1	+
5' ......................TATGGCTTTTTATTCATATGTG........................................................ 3'	1	+
5' ......................TATTGCTTTTTATTCCTATGTG........................................................ 3'	1	+
5' ......................TATGGCTTTCTATTCCTATGTGA....................................................... 3'	1	+
5' ......................TATAGCTTTTTATTCCTATGTGA....................................................... 3'	1	+
5' ......................TATGGCTTTTTATCCCTATGTGA....................................................... 3'	1	+
5' ......................TATGGCTTTTTGTTCCTATGTGA....................................................... 3'	1	+
5' ......................TATGGCTTTTTATTCCTATGGGAT...................................................... 3'	1	+
5' ......................TATGGCTTTTCATTCCTATGTG........................................................ 3'	1	+
5' ......................TGTGGCTTTTTATTCCTATGTGA....................................................... 3'	1	+
5' ......................TATGGCTATTTATTCCTATGT......................................................... 3'	1	+
5' ......................TATGGCTTTCTATTCCTATGT......................................................... 3'	1	+
5' ......................TATGGCTTTTTAATCCTAT........................................................... 3'	1	+
5' ......................TATGGCTTTTTATTCCTATATGA....................................................... 3'	1	+
5' ......................TATGGCTTATTATTCCTATGTGA....................................................... 3'	1	+
5' ......................TATGGCTTTTTATTTCTATGTGAT...................................................... 3'	1	+
5' ......................TATGGCTTTTTATCCCTATGTG........................................................ 3'	1	+
5' ......................TATGGCTTTTTAATCCTATGTGA....................................................... 3'	1	+
5' ......................TATGGATTTTTATTCCTATGT......................................................... 3'	1	+
5' ......................TATGGCTTTTTATTCCTCTG.......................................................... 3'	1	+
5' ......................TATGGCTTTTTACTCCTATGTG........................................................ 3'	1	+
5' ......................CATGGCTTTTTATTCCTATGT......................................................... 3'	1	+
5' ......................TACGGCTTTTTATTCCTATGT......................................................... 3'	1	+
5' ......................TATGGCTTTTTATTTCTATG.......................................................... 3'	1	+
5' ......................TATGGCTCTTTATTCCTATGT......................................................... 3'	1	+
5' ......................TATGGCTTTTTATTCCTAAG.......................................................... 3'	1	+
5' ......................TATGGGTTTTTATTCCTATGTG........................................................ 3'	1	+
5' ......................TATGGCTTTTTACTCCTATGTGA....................................................... 3'	1	+
5' ......................TATGGCTTTTTATTCCTATGTGC....................................................... 3'	1	+
5' ......................AATGGCTTTTTATTCCTATGT......................................................... 3'	1	+
5' ......................TATGACTTTTTATTCCTATGT......................................................... 3'	1	+
5' ......................TATGGCTTTTTATTCCTATCT......................................................... 3'	1	+
5' ......................TATGGCTTTTTAATCCTATGTG........................................................ 3'	1	+
5' ......................TATGGCTTTTTACTCCTATGTGAT...................................................... 3'	1	+
5' ......................TATGGCTTTTTATTCGTATGTG........................................................ 3'	1	+
5' ......................TATGGTTTTTTATTCCTATGTG........................................................ 3'	1	+
5' ......................TATGGCTTTTTATTCGTATGT......................................................... 3'	1	+
5' ......................TATGGCTTTTTATTACTATGT......................................................... 3'	1	+
5' ......................TATGGCTTTTTACTCCTATG.......................................................... 3'	1	+
5' ......................TATGGATTTTTATTCCTAT........................................................... 3'	1	+
5' ......................TATGGCTTTTTATTCCTGTGTG........................................................ 3'	1	+
5' ......................TATGGCTTTTTAGTCCTATGTG........................................................ 3'	1	+
5' ......................TATGGCTTTTTATTCCTA............................................................ 3'	6	+
5' ......................TATGGCTTTTTATTCCTATG.......................................................... 3'	151	+
5' ......................TATGGCTTTTTATTCCTATGTGT....................................................... 3'	132	+
5' ......................TATGGCTTTTTATTCCTAT........................................................... 3'	81	+
5' ......................TATGGCTTTTTATTCCTATGA......................................................... 3'	24	+
5' ......................TATGGCTTTTTATTCTTATGTG........................................................ 3'	33	+
5' ......................TATGGCTTTTTATTTCTATGTGA....................................................... 3'	18	+
5' ......................TATGGCTTTTTATTCCTATGCGA....................................................... 3'	4	+
5' ......................TATGGCTTTTTATTCCTATGGGA....................................................... 3'	19	+
5' ......................TATGGCTTTTTATTCCTATGTGAA...................................................... 3'	166	+
5' ......................TATGGCTTTTTATTCCCATGTGA....................................................... 3'	7	+
5' ......................TATGGCTTTTTATTTCTATGT......................................................... 3'	7	+
5' ......................TATGGCTTTTTATTCCTATGG......................................................... 3'	5	+
5' ......................TATGGCTTTTTATTCCTATGTGAT...................................................... 3'	19	+
5' ......................TATGGCTTTTTATTCCTATTTG........................................................ 3'	15	+
5' ......................TATGGCTTTTTATTCTTATGTGA....................................................... 3'	32	+
5' ......................TATGGCTTTTTATTCCTATGTGAAA..................................................... 3'	16	+
5' ......................TATGGCTTTTTATTCCTATGTTA....................................................... 3'	10	+
5' ......................TATGGCTTTTTCTTCCTATGTGA....................................................... 3'	5	+
5' ......................TATGGCTTTTTATTCCTATGTAA....................................................... 3'	28	+
5' ......................TATGGCTTTTTATTCCTCTGTGA....................................................... 3'	13	+
5' ......................TATGGCTTTTTATTCCTATGTGA....................................................... 3'	1595	+
5' ......................TATGGCTTTTTATTCCTGT........................................................... 3'	4	+
5' ......................TATGGCTTTTTATTCTTATGT......................................................... 3'	4	+
5' ......................TATGGCTTTTTATTCCTATGGG........................................................ 3'	13	+
5' ......................TATGGTTTTTTATTCCTATGTGA....................................................... 3'	12	+
5' ......................TATGGCTTTTTATTCCTATT.......................................................... 3'	6	+
5' ......................TATGGCTTTTTATTACTATGTG........................................................ 3'	4	+
5' ......................TATGGCTTTTTCTTCCTATGTG........................................................ 3'	8	+
5' ......................TATGGCTTTTTATTCCTCTGTG........................................................ 3'	4	+
5' ......................TATGGCTTTTTATTCCTATGTA........................................................ 3'	25	+
5' ......................TATGGCTTTTTCTTCCTATGT......................................................... 3'	4	+
5' ......................TATGGCTTTTTATTCCTATTTGA....................................................... 3'	10	+
5' ......................TATGGCTTTTTATTCCTATGTT........................................................ 3'	9	+
5' ......................TATGGCTTTTTATTCCTATGT......................................................... 3'	768	+
5' ......................TATGGCTTTTTATTCCTATGTG........................................................ 3'	1131	+
5' ......................TATGGCTTTTTATTTCTATGTG........................................................ 3'	21	+
5' ......................TATGGCTTTTTATTCCCATGTG........................................................ 3'	9	+
5' ......................TATGGCTTTTTATTCCTATGTGG....................................................... 3'	8	+
5' .......................ATGGCTTTTTATTCCTATG.......................................................... 3'	1	+
5' .......................ATGGCTTTTTATTCCTATGTGA....................................................... 3'	9	+
5' .......................ATGGCTTTTTATTCCTATGT......................................................... 3'	2	+
5' .......................ATGGCTTTTTATTCCTATGTGAT...................................................... 3'	2	+
5' .......................ATGGCTTTTTTTTCCTATGT......................................................... 3'	1	+
5' .......................ATGGCTTTTTATTCCTATGTG........................................................ 3'	5	+
5' .......................ATGGCTTTTTATTCCTTTGTGA....................................................... 3'	1	+
5' .......................ATGGCTTTTTATTTCTATGTG........................................................ 3'	1	+
5' .......................ATGGCTTTTTATTCTTATGTG........................................................ 3'	1	+
5' .......................ATGGCTTTTTATTCCCATGTGA....................................................... 3'	1	+
5' .......................ATGGCTTTTTTTTCCTATGTGA....................................................... 3'	1	+
5' .......................ATGGCTTTTTATTCCTATGTTA....................................................... 3'	2	+
5' ........................TTGCTTTTTATTCCTATGTGA....................................................... 3'	2	+
5' .........................GGCTTTTTATTCCTATGTGA....................................................... 3'	2	+
5' ...........................................................CATGTAGGGATGGAAGCCATGAAA................. 3'	1	+
5' ............................................................ATGTAGGGATGGAGGCCATGA................... 3'	2	+
5' ............................................................ATGAAGGGATGGAAGCCATGAA.................. 3'	1	+
5' ............................................................ATGTAGGGATGGAAGCCATGAAAT................ 3'	1	+
5' ............................................................ATGTAGGGATGGAAGCCATGAAAA................ 3'	1	+
5' ............................................................ATGTAGGGATGGAAGCCATGAGA................. 3'	1	+
5' ............................................................ATGTAGGGATGGACGCCATGA................... 3'	2	+
5' ............................................................ATGTAGGGATGGAAGCCATGT................... 3'	4	+
5' ............................................................ATGTAGGGATGGAAGCCATGAA.................. 3'	74	+
5' ............................................................ATGTAGGGATGGAAGCCATGA................... 3'	71	+
5' ............................................................ATGTAGGGATGGAAGCCATGAT.................. 3'	1	+
5' ............................................................ATGTAGGTATGGAAGCCATGAA.................. 3'	1	+
5' ............................................................CTGTAGGGATGGAAGCCATGA................... 3'	1	+
5' ............................................................ATGTAGGGATGGAAGCCATGAAA................. 3'	6	+
5' ............................................................ATGCAGGGATGGAAGCCATGAA.................. 3'	1	+
5' ............................................................ATGTAGGGATGGAAGCCATG.................... 3'	2	+
5' ............................................................ATGTAGGGATGGCAGCCATGAA.................. 3'	1	+
5' ............................................................ATGTAGGGATGGAAGCCCTGA................... 3'	1	+
5' ............................................................ATGTAGGGATGGAAGCCATGAAT................. 3'	2	+
5' .............................................................TGTAGGGAGGGAAGCCATGAAA................. 3'	1	+
5' .............................................................TGTAGGGATGGAAGCCGTGAA.................. 3'	1	+
5' .............................................................TGTCGGGATGGAAGCCATGA................... 3'	1	+
5' .............................................................TGTAGGGATGGAAGCCATGAG.................. 3'	13	+
5' .............................................................TGTAGTGATGGAAGCCATGAA.................. 3'	1	+
5' .............................................................TGTAGGGATGGAAGCCATGAAAG................ 3'	10	+
5' .............................................................TGTAGGGATGGAAGCCATGACA................. 3'	13	+
5' .............................................................TGTAGGGATGGAAGCCACGAA.................. 3'	1	+
5' .............................................................TGTAGGGATGGAAGCAATGAAA................. 3'	1	+
5' .............................................................TGTAGGGATGGAAGACATGA................... 3'	1	+
5' .............................................................TGTAGGGATGGAAGCCATGAAC................. 3'	17	+
5' .............................................................TGTAGGGATGGAGGCCATGAA.................. 3'	1	+
5' .............................................................TGTAGGGATGGACGCCATGAAA................. 3'	15	+
5' .............................................................TGTAGGGATGGAAGGCATGAA.................. 3'	1	+
5' .............................................................TGTAGGGATGGAAGCCAAGAA.................. 3'	1	+
5' .............................................................TGTAGGGATGGAAGCCATGAAAAA............... 3'	20	+
5' .............................................................TGTACGGATGGAAGCCATGA................... 3'	1	+
5' .............................................................TGTAGGGATGGAAGCCATGAAAT................ 3'	76	+
5' .............................................................TGTAGGGATGGAAGCCATGAAG................. 3'	214	+
5' .............................................................TGTAGGGATGGAAGCCATT.................... 3'	1	+
5' .............................................................TGTAGGGTTGGAAGCCATGAAA................. 3'	1	+
5' .............................................................TGTAGGGATGGAAGCCATGAT.................. 3'	58	+
5' .............................................................TGTAGGGATGGAAGCCATTA................... 3'	1	+
5' .............................................................TGTAGGGATGGAAGCCATGTAAT................ 3'	1	+
5' .............................................................TGTAGGGATGGAAGCCATGAAAA................ 3'	430	+
5' .............................................................TGTAGGGATGAAAGCCATGA................... 3'	1	+
5' .............................................................TGTAGGGATGGAAGCCTTGA................... 3'	1	+
5' .............................................................TGTAGGGATGGAAGCCATGAAA................. 3'	3170	+
5' .............................................................TGTAGGGATGGAAGCCATGAAT................. 3'	2066	+
5' .............................................................TGTAGGGATGGAAGCCATGA................... 3'	1170	+
5' .............................................................TGTAGGGATGGAAACCATGAA.................. 3'	1	+
5' .............................................................TGTAGGGATGGAAGCGATGAAA................. 3'	1	+
5' .............................................................TGTAGGGATGGAAGCCATGAA.................. 3'	1304	+
5' .............................................................TGTAGGGATTGAAGCCATGA................... 3'	1	+
5' .............................................................TGTAGGGATGGAAGCCATGAAAGAC.............. 3'	1	+
5' .............................................................TGTAGGGAGGGAAGCCATGA................... 3'	1	+
5' .............................................................TGTAGGGACGGAAGCCATGAA.................. 3'	1	+
5' .............................................................TGTAGGGATGGAAGCTATGAA.................. 3'	1	+
5' .............................................................TGTAGGGAAGGAAGCCATGAA.................. 3'	1	+
5' .............................................................TGTAGGGATGGAAGCGATGAA.................. 3'	1	+
5' .............................................................TGTAGGGATGGAAGCCATG.................... 3'	23	+
5' .............................................................TGTAGGGATGGAAGACATGAA.................. 3'	1	+
5' .............................................................TGTAGGGATCGAAGCCATGAAA................. 3'	1	+
5' .............................................................TGTAGGGATGGAAGCCATTAAA................. 3'	1	+
5' .............................................................TGTAGGGATGGAAGCCATGAGA................. 3'	41	+
5' .............................................................TGTAGGGATGGAAGCCATGATA................. 3'	38	+
5' .............................................................TGTAGGGATGGAAGCCATGAATT................ 3'	32	+
5' .............................................................TTTAGGGATGGAAGCCATGAAA................. 3'	1	+
5' .............................................................TGTAGGGATGGAAGCCATGAAGT................ 3'	38	+
5' .............................................................TGTAGGGATGGAAGCCATGAAGTA............... 3'	1	+
5' .............................................................TGTAGGGATGGAGGCCATGAAA................. 3'	2	+
5' .............................................................TGTAGGGATGGAAGCCAAGAAA................. 3'	2	+
5' .............................................................TGAAGGGATGGAAGCCATGAAA................. 3'	5	+
5' .............................................................TGTCGGGATGGAAGCCATGAAA................. 3'	2	+
5' .............................................................TGTAGGAATGGAAGCCATGAAA................. 3'	2	+
5' .............................................................TGTGGGGATGGAAGCCATGAA.................. 3'	2	+
5' .............................................................TGCAGGGATGGAAGCCATGAAA................. 3'	5	+
5' .............................................................TGTAGAGATGGAAGCCATGA................... 3'	2	+
5' .............................................................TGTAGGGATGGAAGCTATGA................... 3'	3	+
5' .............................................................TGCAGGGATGGAAGCCATGAA.................. 3'	2	+
5' .............................................................TGTAGGGATGGAAGACATGAAA................. 3'	6	+
5' .............................................................AGTAGGGATGGAAGCCATGAAA................. 3'	3	+
5' .............................................................TGTAGGGATGGAAGCCATGATAT................ 3'	2	+
5' .............................................................TGTAGGGATAGAAGCCATGAAA................. 3'	2	+
5' .............................................................TGTAGGGAAGGAAGCCATGA................... 3'	2	+
5' .............................................................TGTAGGGATGGGAGCCATGAA.................. 3'	2	+
5' .............................................................TGGAGGGATGGAAGCCATGAAA................. 3'	6	+
5' .............................................................TGTAGGGATGGAAGCCATGT................... 3'	6	+
5' .............................................................TGTAGGGATGGACGCCATGAA.................. 3'	6	+
5' .............................................................TCTAGGGATGGAAGCCATGAAA................. 3'	2	+
5' .............................................................TGTAGGGATGGAAGCCACGAAA................. 3'	4	+
5' .............................................................TGTAGGGATGGAAGTCATGAAA................. 3'	4	+
5' .............................................................TGTAGGGATGGAAGCCATGAAAC................ 3'	4	+
5' .............................................................TGTAGGGATGGAAGCCATGCAA................. 3'	4	+
5' .............................................................TGTAGGGATGGAAGCCAGGAAA................. 3'	2	+
5' .............................................................TGTAGGGATGGAAGTCATGA................... 3'	3	+
5' .............................................................TGTAGGGCTGGAAGCCATGA................... 3'	4	+
5' .............................................................TGGAGGGATGGAAGCCATGA................... 3'	3	+
5' .............................................................TGTAGGGGTGGAAGCCATGAA.................. 3'	3	+
5' .............................................................TGTAGGGATGGAAGCCATAAAA................. 3'	3	+
5' .............................................................TGTAGGGATGGAAGCCACGA................... 3'	4	+
5' .............................................................CGTAGGGATGGAAGCCATGAAA................. 3'	4	+
5' .............................................................TGTAGGGATGGAAGCCCTGA................... 3'	5	+
5' .............................................................TGTAGGGATGGAAGCCGTGAAA................. 3'	2	+
5' .............................................................TGTAGGGATGGAAGCCATGAAAGA............... 3'	5	+
5' .............................................................TGTAGGGATGGAAGCAATGA................... 3'	2	+
5' .............................................................TGTAGGGATGGAAGCCATGAAATA............... 3'	2	+
5' .............................................................TGTAGGGATGGAAGGCATGAAA................. 3'	2	+
5' .............................................................TGTAGGGATGGCAGCCATGA................... 3'	3	+
5' .............................................................TGTCGGGATGGAAGCCATGAA.................. 3'	2	+
5' .............................................................TGTAGGGATGGAGGCCATGA................... 3'	1	+
5' .............................................................TGTAGGGATGAAAGCCATGAAA................. 3'	1	+
5' .............................................................TGTAGGGATGGAAACCATGAAA................. 3'	1	+
5' .............................................................TGTAGGGCTGGAAGCCATGAAA................. 3'	1	+
5' .............................................................TGTAGTGATGGAAGCCATGA................... 3'	1	+
5' .............................................................TGTAGGGATGGAAGCCCTGAA.................. 3'	9	+
5' .............................................................TGTAGGGATGGAAGCCCTGAAA................. 3'	9	+
5' .............................................................TGTAGGGATGGAAGCCATA.................... 3'	1	+
5' .............................................................TGTAGGAATGGAAGCCATGAA.................. 3'	1	+
5' .............................................................CGTAGGGATGGAAGCCATGA................... 3'	1	+
5' .............................................................TGTAGGGATGGAAGCCATGTA.................. 3'	1	+
5' .............................................................TGTAGGGATGGAATCCATGAAA................. 3'	1	+
5' .............................................................TGTAGGGATGGAAGCCAGG.................... 3'	1	+
5' .............................................................TGTAGGGATGCAAGCCATGAAA................. 3'	1	+
5' .............................................................TGTAGGGATGGAAGCCATGAC.................. 3'	10	+
5' .............................................................TGTAGGGATGGGAGCCATGAAA................. 3'	1	+
5' .............................................................TGTAGGGATGGAAGCCATGTAA................. 3'	1	+
5' .............................................................TGCAGGGATGGAAGCCATGAAAT................ 3'	1	+
5' .............................................................TGTAGGGATTGAAGCCATGAAA................. 3'	1	+
5' .............................................................TGTGGGGATGGAAGCCATGA................... 3'	1	+
5' .............................................................TGTAGGGATGGAAGCTATGAAA................. 3'	6	+
5' .............................................................TGTAGGGATGGCAGCCATGAA.................. 3'	6	+
5' .............................................................TGTAGGGATGGGAGCCATGA................... 3'	2	+
5' .............................................................TGTAGGGATGGCAGCCATGAAA................. 3'	8	+
5' .............................................................TGGAGGGATGGAAGCCATGAA.................. 3'	6	+
5' .............................................................TATAGGGATGGAAGCCATGAAA................. 3'	2	+
5' .............................................................CGTAGGGATGGAAGCCATGAA.................. 3'	2	+
5' .............................................................TGTAGGGATGGAAGCCATGGAA................. 3'	2	+
5' .............................................................TGAAGGGATGGAAGCCATGA................... 3'	3	+
5' .............................................................TGTAGGGATGGAAGCCATGC................... 3'	2	+
5' .............................................................TGTAGGGATGGACGCCATGA................... 3'	9	+
5' .............................................................TGTAGGGATGGAAGCCAT..................... 3'	4	+
5' .............................................................TGTAGGGATGGAAGCCAGGAA.................. 3'	1	+
5' .............................................................TGTAGGGATGGAAGCCATGCA.................. 3'	1	+
5' .............................................................TGTAGGGACGGAAGCCATGAAA................. 3'	1	+
5' .............................................................TGTAGGGCTGGAAGCCATGAA.................. 3'	3	+
5' .............................................................TGTGGGGATGGAAGCCATGAAA................. 3'	4	+
5' .............................................................TGTAGGGATGGATGCCATGAAA................. 3'	1	+
5' .............................................................TGTAGGGATAGAAGCCATGAA.................. 3'	1	+
5' .............................................................TGTAGGGATGGAACCCATGAAAT................ 3'	1	+
5' ..............................................................GTAGGGATGGAAGCCATGAAA................. 3'	25	+
5' ..............................................................GTAGGGATGAAAGCCATGAAA................. 3'	1	+
5' ..............................................................GTAGGGGTGGAAGCCATGAAA................. 3'	1	+
5' ..............................................................GTAGGGATGGAAGCCATGAG.................. 3'	1	+
5' ..............................................................GTAGGGATGGAAGCCATGAAT................. 3'	22	+
5' ..............................................................GTAGGGATGGAAGCCATGAAAA................ 3'	2	+
5' ..............................................................GTAGGGATGAAAGCCATGAAAT................ 3'	1	+
5' ..............................................................GTAGGGATGGAAGCCATGA................... 3'	5	+
5' ..............................................................GTAGGGATGGAAGCCATGAAAAA............... 3'	1	+
5' ..............................................................GTAGGGATGGAAGCCATGAA.................. 3'	5	+
>ssc-mir-145	mfe:-40.02	total:103	freq:655
5' CACCUUGUCCUCACGGUCCAGUUUUCCCAGGAAUCCCUUAGAUGCUGAGAUGGGGAUUCCUGGAAAUACUGUUCUUGAGGUCAUGG 3'	[86]
..((.((.(((((.((..((((.((.((((((((((((.............)))))))))))).)).))))..))))))).)).))
5' ***************GTCCAGTTTTCCCAGGAATCCCT************************************************ 3'
5' *****************************************************GGATTCCTGGAAATACTGTTCT*********** 3'
5' ..............CGTCCAGTTTTCCCAGGAATCCC................................................. 3'	1	+
5' ..............AGTCCAGTTTTCCCAGGAATC................................................... 3'	2	+
5' ..............CGTCCAGTTTTCCCAGGAATCCCT................................................ 3'	1	+
5' ...............GTCCAGTTTTCCAAGGAAT.................................................... 3'	1	+
5' ...............GTCCGGTTTTCCCAGGAATCC.................................................. 3'	1	+
5' ...............GTCCAGTTTTCCCAGGAAC.................................................... 3'	1	+
5' ...............GACCAGTTTTCCCAGGAATCCC................................................. 3'	1	+
5' ...............GTACAGTTTTCCCAGGAATCC.................................................. 3'	1	+
5' ...............GTCCAGTTTTCCCAGGAATCG.................................................. 3'	1	+
5' ...............GTCCAGTTTTCCCGGGAAT.................................................... 3'	1	+
5' ...............GTCCAGTTTTCCCAGGAATTCC................................................. 3'	1	+
5' ...............GTCCAGTTTTCCCGGGAATCCCT................................................ 3'	1	+
5' ...............GTCCAGTTTTCCCAGGTATCCC................................................. 3'	1	+
5' ...............GTCCAGTTTTCCTAGGAATCC.................................................. 3'	1	+
5' ...............GTCAAGTTTTCCCAGGAA..................................................... 3'	1	+
5' ...............GTCCAGTTTTTCCAGGAAT.................................................... 3'	1	+
5' ...............GTCCAGTTTTCCCAGGACT.................................................... 3'	1	+
5' ...............GTCCAGTTTCCCCAGGAAT.................................................... 3'	1	+
5' ...............GTCCAGGTTTCCCAGGAAT.................................................... 3'	1	+
5' ...............GTTCAGTTTTCCCAGGAATCCCT................................................ 3'	1	+
5' ...............GTCCAGTTTTCCCAGGAAGCCCT................................................ 3'	1	+
5' ...............GTCCAGTTTTCCCAGGAATCTC................................................. 3'	1	+
5' ...............GTCCAGTTTTCCCAGAAAT.................................................... 3'	1	+
5' ...............GTCCAGTTTTCCCAGGAATT................................................... 3'	1	+
5' ...............GACCAGTTTTCCCAGGAATC................................................... 3'	1	+
5' ...............GTCCAGTTTTCCCAGGAATTC.................................................. 3'	1	+
5' ...............GTCCAGTTTTCCGAGGAATCCCT................................................ 3'	1	+
5' ...............GTCCAGCTTTCCCAGGAATCCC................................................. 3'	1	+
5' ...............GTCCAGTTTTCCCAGGGATCC.................................................. 3'	1	+
5' ...............GTCCAGCTTTCCCAGGAAT.................................................... 3'	1	+
5' ...............GTTCAGTTTTCCCAGGAATCCC................................................. 3'	1	+
5' ...............GCCCAGTTTTCCCAGGAAT.................................................... 3'	1	+
5' ...............GTCCAGTTTTCCCAGGAATACC................................................. 3'	1	+
5' ...............GTCCAGTTTTCCCAGGAATCCCAT............................................... 3'	1	+
5' ...............GGCCAGTTTTCCCAGGAATC................................................... 3'	1	+
5' ...............GTTCAGTTTTCCCAGGAAT.................................................... 3'	1	+
5' ...............GTCCAGTTTTCGCAGGAATCC.................................................. 3'	1	+
5' ...............GTCCAGTTATCCCAGGAATCCCT................................................ 3'	1	+
5' ...............GTCCAGTTTTTCCAGGAATCCCT................................................ 3'	1	+
5' ...............GTCCAGTTTTCCCAGGAG..................................................... 3'	1	+
5' ...............GTCCAGCTTTCCCAGGAATC................................................... 3'	1	+
5' ...............GTCCAGTTTTCCCCGGAATCCC................................................. 3'	1	+
5' ...............GTCCAGTTTTCCCAGTAATCCCT................................................ 3'	1	+
5' ...............GTCCAGTTTTCCCCGGAA..................................................... 3'	1	+
5' ...............GTCCAGTTTTCCCAGGATTCCC................................................. 3'	1	+
5' ...............GTCCAGTTTTCCCAGGTAT.................................................... 3'	1	+
5' ...............GTCCAGTTTTCCCAGGAATCTCT................................................ 3'	1	+
5' ...............GTCCCGTTTTCCCAGGAAT.................................................... 3'	1	+
5' ...............GTCCAGTTTTCCCAAGAATCCCT................................................ 3'	1	+
5' ...............GTCCAGTTTTCCCAGGCATCCCT................................................ 3'	6	+
5' ...............GTCCAGTTTTCCCCGGAATCC.................................................. 3'	5	+
5' ...............GTCCAGTTTTCCCAGGAATCCCTA............................................... 3'	7	+
5' ...............GTCCAGTTTTCCCAGGAATCCCTT............................................... 3'	12	+
5' ...............GTCCAGTTTTCCCCGGAATCCCT................................................ 3'	11	+
5' ...............GTCCAGTTTTCCCCGGAAT.................................................... 3'	4	+
5' ...............GTCCAGTTTTCCCAGGAATCCCTAA.............................................. 3'	4	+
5' ...............GTCCAGTTTTCCCAGGAATCCCC................................................ 3'	4	+
5' ...............GTCCAGTTTTCCCAGGACTCCC................................................. 3'	4	+
5' ...............GTCCAGTTTTCCCAGGAATCCT................................................. 3'	4	+
5' ...............GTCCAGTTTTCCCAGGAA..................................................... 3'	20	+
5' ...............GTCCAGTTTTCCCAGGAAT.................................................... 3'	224	+
5' ...............GTCCAGTTTTCCCAGGAATC................................................... 3'	52	+
5' ...............GTCCAGTTTTCCCAGGAATCC.................................................. 3'	235	+
5' ...............GTCCAGTTTTCCCAGGAATCCCT................................................ 3'	655	+
5' ...............GTCCAGTTTTCCCAGGAATCCC................................................. 3'	290	+
5' ...............GTCCAGTTTTCCCAGGAATCCCA................................................ 3'	30	+
5' ...............GTCCAGTTTTCCCAGGAATA................................................... 3'	22	+
5' ...............GTCCAGTTTTCCCAGGAAA.................................................... 3'	30	+
5' ...............GTCCAGTTTTCCCAGGAATCCA................................................. 3'	49	+
5' ...............GTCCAGTTTTCCCAGGAATCA.................................................. 3'	42	+
5' ...............GTCCAGTTTTCCCAGGAATCCAT................................................ 3'	3	+
5' ...............GTCCAGTTTTCCCAGGGATCCCT................................................ 3'	2	+
5' ...............GTCCAGTTTTCCCAGGCATCCC................................................. 3'	2	+
5' ...............GTCCAGTTTTCCCAGGCAT.................................................... 3'	3	+
5' ...............GTCCAGTTTTCCCAGGAAG.................................................... 3'	1	+
5' ...............GTCCAGTTTTCCCAGGAATCCCG................................................ 3'	2	+
5' ...............GTCCCGTTTTCCCAGGAATCC.................................................. 3'	2	+
5' ...............GTCCAGTTTTCCCAGGAATCGCT................................................ 3'	1	+
5' ...............GTCCAGCTTTCCCAGGAATCC.................................................. 3'	2	+
5' ...............GTCCCGTTTTCCCAGGAATCCCT................................................ 3'	3	+
5' ...............GTCCAGTTTTCCCAGGCATCC.................................................. 3'	3	+
5' ...............GTCCAGCTTTCCCAGGAATCCCT................................................ 3'	3	+
5' ...............GTCCCGTTTTCCCAGGAATCCC................................................. 3'	3	+
5' ................TCCAGTTTTCCCAGGAATCCCTT............................................... 3'	9	+
5' ................TCCAGTTTTCCCAGGAATCCCT................................................ 3'	6	+
5' ................TCCCGTTTTCCCAGGAATCCCT................................................ 3'	1	+
5' ..................CAGTTTTCCCAGGAATCCCT................................................ 3'	3	+
5' ...................AGTTTTCCCAGGAATCCCT................................................ 3'	1	+
5' .....................................................GGATTCCTGGAACTACTGTTCT........... 3'	1	+
5' .....................................................GGATTCCTGGAAATACTGTTCT........... 3'	30	+
5' .....................................................GGATTCCTGGAAATACTGTTCTA.......... 3'	1	+
5' .....................................................GGATTCCTGGAAATACTGTTC............ 3'	7	+
5' .....................................................GGATTCCTGGAAATACTGTTCTT.......... 3'	5	+
5' .....................................................GGATTCCTGGAAATACTGTTCG........... 3'	1	+
5' ......................................................GATTCCTGGAAATACTGTTCTT.......... 3'	6	+
5' ......................................................GATTCCTGGAAATACTGTTCT........... 3'	1	+
5' .......................................................ATTCCTGGAAATACTGTTCTA.......... 3'	1	+
5' .......................................................ATTCCTGGAAATACTGTTAT........... 3'	1	+
5' .......................................................ATTCCTGGAAATACTGTTCTTAA........ 3'	2	+
5' .......................................................ATTCCTGGAAATACTGTTCT........... 3'	6	+
5' .......................................................ATTCCTGGAAATACTGTTCTTTA........ 3'	2	+
5' .......................................................ATTCCTGGAAATACTGTTCTT.......... 3'	11	+
Antisense matches:
5' ...................................................GGGGATTCCTGGAAATACTGTT............. 3'	2	-
>ssc-mir-148a	mfe:-28.20	total:257	freq:58050
5' GAGGCAAAGUUCUGAGACACUCCGACUCUGAAUAUGAUAGAAGUCAGUGCACUACAGAACUUUGUCUC 3'	[68]
((((((((((((((((.((((..(((((((.......))).))))))))..)).))))))))))))))
5' *******************************************TCAGTGCACTACAGAACTTTGT*** 3'
5' *****AAAGTTCTGAGACACTCCGA******************************************* 3'
5' .....AAAGTTCTGAGACACTCCGACTCT....................................... 3'	2	+
5' .....AAAGTTCTGAGACATTCCGACT......................................... 3'	1	+
5' .....AAAGTTCTGAGACACTCCGA........................................... 3'	50	+
5' .....AAAGTTCTGAGACACTCCGACTA........................................ 3'	1	+
5' .....AAAGTACTGAGACACTCCGA........................................... 3'	1	+
5' .....AAAGTTCTGAGACACTCCGAC.......................................... 3'	2	+
5' .....AAAGTTCTGAGACCCTCCGACT......................................... 3'	1	+
5' .....AAAGTTCTGAGACACTCCGACT......................................... 3'	25	+
5' .....AAAGTTCTGAGACACTCCGC........................................... 3'	1	+
5' .....AAAGTTCTGAGACACCCCGACT......................................... 3'	1	+
5' .....AAAGTTCTGAGACACTCCGACTT........................................ 3'	1	+
5' ......AAGTTCTGAGACACTCCGACT......................................... 3'	2	+
5' ..........................................TTCAGTGCACTACAGAACTTTGT... 3'	10	+
5' ..........................................GTCAGTGCACTACAGAACTTTGT... 3'	14	+
5' ..........................................TTCAGTGCACTACAGAACTTTG.... 3'	4	+
5' ..........................................CTCAGTGCACTACAGAACTTTG.... 3'	14	+
5' ..........................................GTCAGTGCACTACAGAATTTTG.... 3'	1	+
5' ..........................................GTCAGTGCACTATAGAACTTTG.... 3'	1	+
5' ..........................................ATCAGTGCACTACAGAACTTTGT... 3'	3	+
5' ..........................................CTCAGTGCACTACAGAACTTTGT... 3'	55	+
5' ..........................................GTCAGTGCACTACAGAACTTTG.... 3'	8	+
5' ..........................................GTCAGTGCACTACAGAACTTTGA... 3'	5	+
5' ...........................................TGAGTGCACTACAGAACTTTGT... 3'	4	+
5' ...........................................TCACTGCACTACAGAACTTTG.... 3'	4	+
5' ...........................................TCAGTGCACTACAGACCTTT..... 3'	4	+
5' ...........................................TCAGTGCACTACAGAACTTTCT... 3'	4	+
5' ...........................................TCAGTGCACTACAGAACTCTG.... 3'	3	+
5' ...........................................TCAGTGCACTACAAAACTTTG.... 3'	3	+
5' ...........................................TCAGTGCATTACAGAACT....... 3'	3	+
5' ...........................................TCAGAGCACTACAGAACTTT..... 3'	3	+
5' ...........................................TCAGTGCAGTACAGAACTTTG.... 3'	3	+
5' ...........................................TCAATGCACTACAGAACTTTG.... 3'	3	+
5' ...........................................TCGGTGCACTACAGAACTTTG.... 3'	4	+
5' ...........................................TCAGTGCACGACAGAACTTTGT... 3'	4	+
5' ...........................................TCAGTGCACTACAGAACATTG.... 3'	4	+
5' ...........................................TCAGTGCACAACAGAACTTTG.... 3'	3	+
5' ...........................................TCAGTGCACTACAGAACTTTGTG.. 3'	4	+
5' ...........................................TCAGTGCACTGCAGAACTTTG.... 3'	7	+
5' ...........................................TTAGTGCACTACAGAACTTTG.... 3'	7	+
5' ...........................................TCAGTGCACTACAGAACTTGG.... 3'	7	+
5' ...........................................TCAGTGCACTACAGAATTTTG.... 3'	7	+
5' ...........................................TCAGTGCACTACAGAACTGTG.... 3'	7	+
5' ...........................................TCAGTGCATTACAGAACTTT..... 3'	8	+
5' ...........................................TCAGTGCACTACTGAACTTTGT... 3'	8	+
5' ...........................................TCAGTGCACTACAGAACTTCG.... 3'	8	+
5' ...........................................CCAGTGCACTACAGAACTTTG.... 3'	8	+
5' ...........................................TCAGTGAACTACAGAACTTTG.... 3'	8	+
5' ...........................................ACAGTGCACTACAGAACTTTG.... 3'	7	+
5' ...........................................TCAGTGCACTACTGAACTTTG.... 3'	5	+
5' ...........................................TCAGTGCACTACATAACTTTG.... 3'	5	+
5' ...........................................TCAGTGCACTACAGAACTGT..... 3'	5	+
5' ...........................................TCAGTGCACTACGGAACTTTG.... 3'	4	+
5' ...........................................TCAGTGCACTACAGAACTTTGAC.. 3'	4	+
5' ...........................................TCAGTGCACTACAGGACTTTG.... 3'	6	+
5' ...........................................TCAGTGCACTACAGATCTTTGT... 3'	7	+
5' ...........................................TCAGTGCACTACAGAAGTTTGT... 3'	6	+
5' ...........................................TCAGTGCACTACAGAACTA...... 3'	5	+
5' ...........................................TCAGTGCACTACAGAACTTAGT... 3'	6	+
5' ...........................................TCAGTCCACTACAGAACTTTG.... 3'	1	+
5' ...........................................TCAGTGCACTACAGAACCT...... 3'	1	+
5' ...........................................TCAGTGCACTACAGAACTAT..... 3'	1	+
5' ...........................................TCAGTGCACTACGGAACTTTGTC.. 3'	1	+
5' ...........................................TCAGTGCGCTACAGAACTT...... 3'	1	+
5' ...........................................TCAGTGCACTACAGCACTT...... 3'	1	+
5' ...........................................TCAGTGCCCTACAGAACT....... 3'	1	+
5' ...........................................TCAGTGCACTACAGAAAT....... 3'	1	+
5' ...........................................TGAGTGCACTACAGAACTTTG.... 3'	1	+
5' ...........................................TCAGTGCACCACAGAACTT...... 3'	1	+
5' ...........................................TCAGTGCACTACAGCACTTT..... 3'	1	+
5' ...........................................TCAGTGCACTACAGAACTTTGCC.. 3'	1	+
5' ...........................................TCAGTGCACTACAGAACG....... 3'	1	+
5' ...........................................TCAGTGCGCTACAGAACTTT..... 3'	1	+
5' ...........................................ACAGTGCACTACAGAACTT...... 3'	1	+
5' ...........................................TCAGTGCACTTCAGAACTTTG.... 3'	1	+
5' ...........................................TCGGTGCACTACAGAACTTT..... 3'	1	+
5' ...........................................TCAGTGCACTACAGATCTTTG.... 3'	1	+
5' ...........................................TCAGTGCACAACAGAACTT...... 3'	1	+
5' ...........................................TCAGTGCACTACAGAACTTTGTTT. 3'	1	+
5' ...........................................TCAGTGCACTACAGACCT....... 3'	1	+
5' ...........................................TCAGTGCACTAAAGAACTTTG.... 3'	2	+
5' ...........................................TCAGTGGACTACAGAACTTTG.... 3'	2	+
5' ...........................................TCAGTGCACTAGAGAACTTTG.... 3'	2	+
5' ...........................................TCAGTGCACTACAGAACTTTGTAT. 3'	2	+
5' ...........................................TCTGTGCACTACAGAACTTTG.... 3'	2	+
5' ...........................................TCAGTGCATTACAGAACTT...... 3'	2	+
5' ...........................................TCAGTACACTACAGAACTTTG.... 3'	3	+
5' ...........................................TCAGTGTACTACAGAACTTT..... 3'	2	+
5' ...........................................TCAGTGCACTACAGAATTTT..... 3'	2	+
5' ...........................................TCAGTGCACTACACAACTTTG.... 3'	2	+
5' ...........................................TCAGTGTACTACAGAACTTTG.... 3'	2	+
5' ...........................................TCATTGCACTACAGAACT....... 3'	1	+
5' ...........................................TCAGTGCTCTACAGAACTTTG.... 3'	2	+
5' ...........................................TCAGTGCACTACAGAAGTTTG.... 3'	1	+
5' ...........................................TCAGTGAACTACAGAACT....... 3'	1	+
5' ...........................................TCAGTGCACTACAGAACCTT..... 3'	1	+
5' ...........................................TCAGTGCACTACAGACCTT...... 3'	2	+
5' ...........................................TCAGTGCACTACAGAACTATG.... 3'	2	+
5' ...........................................TCAGTGCACGACAGAACTTTG.... 3'	2	+
5' ...........................................TCAGTGCACCACAGAACTTT..... 3'	2	+
5' ...........................................TCAGTGCACTACAGAACGTTG.... 3'	2	+
5' ...........................................TTAGTGCACTACAGAACTTTGT... 3'	37	+
5' ...........................................ACAGTGCACTACAGAACTTTGT... 3'	38	+
5' ...........................................TCAGTGCAATACAGAACTTTGT... 3'	44	+
5' ...........................................TCAGTGCGCTACAGAACTTTGT... 3'	33	+
5' ...........................................TCAGTGCACTATAGAACTTTG.... 3'	33	+
5' ...........................................TCAGTGCACTACGGAACTTTGT... 3'	34	+
5' ...........................................TCAGTGCACTACAGGACTTTGT... 3'	47	+
5' ...........................................TCAGTGCCCTACAGAACTTTGT... 3'	58	+
5' ...........................................TCAGTGAACTACAGAACTTTGT... 3'	61	+
5' ...........................................CCAGTGCACTACAGAACTTTGT... 3'	63	+
5' ...........................................TCCGTGCACTACAGAACTTTGT... 3'	48	+
5' ...........................................TCAGTGCACTACCGAACTTTG.... 3'	51	+
5' ...........................................TCAGTGCACTACAGAATTTTGT... 3'	53	+
5' ...........................................TCAGTGCACTACAGAACTTTGTC.. 3'	26	+
5' ...........................................TCCGTGCACTACAGAACTTTG.... 3'	27	+
5' ...........................................TCAGTGCACTGCAGAACTTTGT... 3'	27	+
5' ...........................................TCAGTGCACTACAGAACTTCGT... 3'	24	+
5' ...........................................TCAGTGCACTACAGTACTTTGT... 3'	25	+
5' ...........................................TCAGTGCACTCCAGAACTTTG.... 3'	25	+
5' ...........................................TCAGTGCACTACAGAAATTTGT... 3'	27	+
5' ...........................................TCAGTGCACTACAGAGCTTTGT... 3'	31	+
5' ...........................................TCAGAGCACTACAGAACTTTG.... 3'	31	+
5' ...........................................TCAGGGCACTACAGAACTTTG.... 3'	33	+
5' ...........................................TCGGTGCACTACAGAACTTTGT... 3'	29	+
5' ...........................................TCAATGCACTACAGAACTTTGT... 3'	30	+
5' ...........................................TCAGTACACTACAGAACTTTGT... 3'	30	+
5' ...........................................TCAGTGCACTACAGAACT....... 3'	238	+
5' ...........................................TCAGGGCACTACAGAACTTTGT... 3'	246	+
5' ...........................................TCAGTGCACTACAGAACTTTGTT.. 3'	264	+
5' ...........................................TCAGAGCACTACAGAACTTTGT... 3'	157	+
5' ...........................................TCAGTGCACTACAGAACTTTGTA.. 3'	172	+
5' ...........................................TCAGTGCACTACAGAACTTTGC... 3'	226	+
5' ...........................................TCAGTGCACTACAGAACTTT..... 3'	337	+
5' ...........................................TCAGTGCACTACAGAACTTTGA... 3'	4701	+
5' ...........................................TCAGTGCACTACAGAACTTTG.... 3'	10293	+
5' ...........................................TCAGTGCACTACAGAACTTTGT... 3'	58050	+
5' ...........................................TCAGTGCACTACAGCACTTTGT... 3'	410	+
5' ...........................................TCAGTGCACTACCGAACTTTGT... 3'	548	+
5' ...........................................TCAGTGCACTACAGACCTTTGT... 3'	819	+
5' ...........................................TCAGTGCACTACAGAACCTTGT... 3'	81	+
5' ...........................................TCAGCGCACTACAGAACTTTGT... 3'	82	+
5' ...........................................TCAGTGCACTACAGCACTTTG.... 3'	83	+
5' ...........................................TCAGTGTACTACAGAACTTTGT... 3'	67	+
5' ...........................................TCAGTTCACTACAGAACTTTGT... 3'	69	+
5' ...........................................TCAGTGCACTCCAGAACTTTGT... 3'	73	+
5' ...........................................TCATTGCACTACAGAACTTTGT... 3'	90	+
5' ...........................................TCAGTGCACTACAGACCTTTG.... 3'	112	+
5' ...........................................TCAGTGCATTACAGAACTTTGT... 3'	121	+
5' ...........................................TCAGTGCACTACAGAACTT...... 3'	140	+
5' ...........................................TCAGTGCACCACAGAACTTTGT... 3'	91	+
5' ...........................................TCAGTGCACTACAGAACTTTGG... 3'	97	+
5' ...........................................TCAGTGCACTATAGAACTTTGT... 3'	105	+
5' ...........................................TCAGTGCACTACAGAACTGTGT... 3'	24	+
5' ...........................................TCATTGCACTACAGAACTTTG.... 3'	16	+
5' ...........................................TCAGTGCGCTACAGAACTTTG.... 3'	17	+
5' ...........................................TCAGTGGACTACAGAACTTTGT... 3'	10	+
5' ...........................................TCTGTGCACTACAGAACTTTGT... 3'	10	+
5' ...........................................TCAGTTCACTACAGAACTTTG.... 3'	10	+
5' ...........................................TCAGTGCACTACAGAACTTGGT... 3'	17	+
5' ...........................................TCAGTGCACTACAGAACATTGT... 3'	19	+
5' ...........................................TCAGTGCACTACAGAACGTTGT... 3'	10	+
5' ...........................................TAAGTGCACTACAGAACTTTGT... 3'	18	+
5' ...........................................TCAGTGCACTACAGAACTATGT... 3'	17	+
5' ...........................................TCAGTGCACTACAGAACTTTTT... 3'	18	+
5' ...........................................TCAGCGCACTACAGAACTTTG.... 3'	16	+
5' ...........................................TCAGTGCACTAGAGAACTTTGT... 3'	12	+
5' ...........................................GCAGTGCACTACAGAACTTTGT... 3'	12	+
5' ...........................................TCAGTGCACTACAGAACTTTT.... 3'	12	+
5' ...........................................TCAGTGCACTAAAGAACTTTGT... 3'	11	+
5' ...........................................TCAGTGCCCTACAGAACTTTG.... 3'	11	+
5' ...........................................TCAGTGCTCTACAGAACTTTGT... 3'	11	+
5' ...........................................TCAGTGCACTACATAACTTTGT... 3'	15	+
5' ...........................................TCAGTGCATTACAGAACTTTG.... 3'	16	+
5' ...........................................TCAGTGCACTTCAGAACTTTGT... 3'	11	+
5' ...........................................TCAGTGCACTACACAACTTTGT... 3'	12	+
5' ...........................................TCAGTGCACTACAGAACTTTAT... 3'	12	+
5' ...........................................TCACTGCACTACAGAACTTTGT... 3'	23	+
5' ...........................................TCAGTGCACTACAGAAATTTG.... 3'	9	+
5' ...........................................TCAGTGCACTACAAAACTTTGT... 3'	9	+
5' ...........................................TCAGTGCAGTACAGAACTTTGT... 3'	8	+
5' ...........................................TCAGTGCAATACAGAACTTTG.... 3'	9	+
5' ...........................................TCAGTCCACTACAGAACTTTGT... 3'	21	+
5' ...........................................TCAGTGCACCACAGAACTTTG.... 3'	21	+
5' ...........................................TCAGTGCACTACAGTACTTTG.... 3'	9	+
5' ...........................................TCAGTGCACAACAGAACTTTGT... 3'	21	+
5' ...........................................TCAGTGCACTACAGAGCTTTG.... 3'	9	+
5' ...........................................TCAGTGCACTACAGAACTCTGT... 3'	23	+
5' ...........................................TCAGTGCACTACAGAACTTTA.... 3'	21	+
5' ...........................................TCAGTGCACTACAGAACCTTG.... 3'	23	+
5' ............................................AAGTGCACTACAGAACTTTGT... 3'	1	+
5' ............................................CAGTGCACAACAGAACTTTGT... 3'	1	+
5' ............................................CAGTGCACTGCAGAACTTTGT... 3'	1	+
5' ............................................CAGTGCACTACAGAACTTTGT... 3'	32	+
5' ............................................CAGGGCACTACAGAACTTTGT... 3'	4	+
5' ............................................CAGTGCACTACAGAACTTTG.... 3'	6	+
5' ............................................CAGTGCACTAAAGAACTTTGT... 3'	1	+
5' ............................................CAGTGAACTACAGAACTTTG.... 3'	1	+
5' ............................................CAGTGCACTACAGAACTTTGTT.. 3'	2	+
5' ............................................TAGTGCACTACAGAACTTTGT... 3'	6	+
5' ............................................CAGTGCACTACAGACCTTTGT... 3'	4	+
5' ............................................CAGTGCACTACAGAACTTT..... 3'	1	+
5' ............................................CAGTGAACTACAGAACTTTGT... 3'	4	+
5' ............................................CACTGCACTACAGAACTTTG.... 3'	1	+
5' .............................................AGTTCACTACAGAACTTTGT... 3'	1	+
5' .............................................GGTGCACTACAGAACTTTGT... 3'	1	+
5' .............................................AGTGCAATACAGAACTTTGT... 3'	1	+
5' .............................................AGTGCACTACAGAATTTTGT... 3'	1	+
5' .............................................AGTGCACTACAGAAATTTG.... 3'	1	+
5' .............................................AGTGCACTACAGCACTTTGT... 3'	7	+
5' .............................................AGTGCATTACAGAACTTTGT... 3'	1	+
5' .............................................ATTGCACTACAGAACTTTGT... 3'	1	+
5' .............................................AGTGCACTTCAGAACTTTGT... 3'	1	+
5' .............................................AGTGCACTATAGAACTTTGT... 3'	1	+
5' .............................................AGTGCACTACAGAACTTTTT... 3'	1	+
5' .............................................AGTGCCCTACAGAACTTT..... 3'	1	+
5' .............................................AGTGCACTACAGAACTTTG.... 3'	163	+
5' .............................................AGTGCACTACAGACCTTTGT... 3'	11	+
5' .............................................AGTGCACTACAGAACTCTG.... 3'	1	+
5' .............................................AGTGCACTACAGAACTTTAT... 3'	1	+
5' .............................................AGTGCACTACAGAACTTTGT... 3'	905	+
5' .............................................AGTGCACTACATAACTTTG.... 3'	1	+
5' .............................................AGTGCACTAAAGAACTTTGT... 3'	1	+
5' .............................................AGTGCACTACAGAACCTTGT... 3'	6	+
5' .............................................AGTGCACCACAGAACTTTG.... 3'	2	+
5' .............................................AGTGCACTACAGGACTTTGT... 3'	2	+
5' .............................................AGTCCACTACAGAACTTTGT... 3'	2	+
5' .............................................AGTGCACTACAGAACTTCG.... 3'	2	+
5' .............................................AGTGCACTACAGAACTCTGT... 3'	2	+
5' .............................................AGTGCACTACAGAGCTTTGT... 3'	1	+
5' .............................................AGTGCACTACAGAAATTTGT... 3'	2	+
5' .............................................TGTGCACTACAGAACTTTGT... 3'	2	+
5' .............................................AGGGCACTACAGAACTTTGT... 3'	3	+
5' .............................................AGAGCACTACAGAACTTTG.... 3'	3	+
5' .............................................AGTGCACTACAGAACTTTGTT.. 3'	3	+
5' .............................................AGTGCACTACAGACCTTTG.... 3'	3	+
5' .............................................AGTGCACTACAGAACTTTGG... 3'	2	+
5' .............................................AGTGAACTACAGAACTTTGT... 3'	3	+
5' .............................................AGTGCACTACCGAACTTTGT... 3'	2	+
5' .............................................AGTGTACTACAGAACTTTGT... 3'	3	+
5' .............................................AGTGCACTACAGCACTTTG.... 3'	1	+
5' .............................................AGTTCACTACAGAACTTTG.... 3'	1	+
5' .............................................AGTGCACTACAGAACTTTGC... 3'	1	+
5' .............................................AGTGCACTACAGAACATTGT... 3'	1	+
5' .............................................AGTGCACTACAGAACTTT..... 3'	6	+
5' .............................................AGTGCACTACAGAACTTTT.... 3'	1	+
5' .............................................AATGCACTACAGAACTTTGT... 3'	1	+
5' .............................................AGTGCACTACAGAACTTTGTA.. 3'	5	+
5' .............................................AGTGCACTACAGAACTTTGA... 3'	55	+
5' .............................................AGGGCACTACAGAACTTTG.... 3'	1	+
5' .............................................AGAGCACTACAGAACTTTGT... 3'	4	+
5' .............................................AGTGCAATACAGAACTTTG.... 3'	1	+
5' .............................................AGTGCACTACAGAACTTAGT... 3'	1	+
5' .............................................AGTGCACTACAGAACCTTG.... 3'	1	+
5' ..............................................GTGCACTACAGAACTTTG.... 3'	1	+
5' ..............................................GTGCACTACAGAACTTTGT... 3'	3	+
5' ...............................................TCCACTACAGAACTTTGT... 3'	3	+
5' ...............................................TGCACTACAGAACTTTGT... 3'	1	+
>ssc-mir-15b	mfe:-32.70	total:187	freq:4294
5' UUGAGGCCUUAAAGUACUGUAGCAGCACAUCAUGGUUUACAUACUACAAUCAAGAUGCGAAUCAUUAUUUGCUGCUCUAGAAAUUUAAGGAAAUUCAU 3'	[98]
.((((.(((((((...(((.(((((((.((.((((((..(((.((.......)))))..)))))).)).))))))).)))...)))))))...)))).
5' *******************TAGCAGCACATCATGGTTTACA********************************************************* 3'
5' *********************************************************CGAATCATTATTTGCTGCTCTA******************* 3'
5' .TGAGGCCTTAAAGTACTG............................................................................... 3'	1	+
5' ..................CTAGCAGCACATCATGGTTTAC.......................................................... 3'	1	+
5' ..................CTAGCAGCACATCATGGTTTA........................................................... 3'	1	+
5' ..................CTAGCAGCACATCATGGTTTACA......................................................... 3'	2	+
5' ..................GTAGCAGCACATAATGGTTT............................................................ 3'	1	+
5' ..................ATAGCAGCACATCATGGTTTAC.......................................................... 3'	3	+
5' ...................TAGCAGCGCATCATGGTTTA........................................................... 3'	1	+
5' ...................TAGCAGTACATCATGGTTTAC.......................................................... 3'	1	+
5' ...................TGGCAGCACATCATGGTTTA........................................................... 3'	1	+
5' ...................TAGCAGCACATCACGGTTTA........................................................... 3'	1	+
5' ...................TAGCAGCACATCATGGCT............................................................. 3'	1	+
5' ...................TAGCAGCACATCATGCTTTA........................................................... 3'	1	+
5' ...................TAGCAGCACATCATGGTGT............................................................ 3'	1	+
5' ...................TAGTAGCACATCATGGTTT............................................................ 3'	1	+
5' ...................TAGCAGCACATCATGGTTG............................................................ 3'	1	+
5' ...................TAGCAGCAGATCATGGTTT............................................................ 3'	1	+
5' ...................TAGCAGGACATCATGGTTTACA......................................................... 3'	1	+
5' ...................TAGCGGCACATCATGGTTTA........................................................... 3'	1	+
5' ...................TAGCAGCACATCATTGTTTACAT........................................................ 3'	1	+
5' ...................TAGCAGCACATCATGCTTTAC.......................................................... 3'	1	+
5' ...................TAGCAGCACATCATGGTTCAC.......................................................... 3'	1	+
5' ...................TAGCAGCACCTCATGGTTT............................................................ 3'	1	+
5' ...................TAGCAGCACATGATGGTTTAC.......................................................... 3'	1	+
5' ...................TTGCAGCACATCATGGTTTAC.......................................................... 3'	1	+
5' ...................TAGCATCACATCATGGTTTACA......................................................... 3'	2	+
5' ...................TAGCAGCACATTATGGTTTA........................................................... 3'	2	+
5' ...................TAGAAGCACATCATGGTTTACA......................................................... 3'	2	+
5' ...................TAGCAGCACATAATGGTTTACA......................................................... 3'	2	+
5' ...................TCGCAGCACATCATGGTTTAC.......................................................... 3'	2	+
5' ...................TAGCAGCACATCATGGTTTACG......................................................... 3'	2	+
5' ...................GAGCAGCACATCATGGTTTACA......................................................... 3'	2	+
5' ...................TAACAGCACATCATGGTTTAC.......................................................... 3'	2	+
5' ...................TAGCAGCCCATCATGGTTTA........................................................... 3'	2	+
5' ...................TAGCAGCACATCATGGTTTACATG....................................................... 3'	2	+
5' ...................TAGCAGCACATCAAGGTTTAC.......................................................... 3'	2	+
5' ...................TAACAGCACATCATGGTTTACA......................................................... 3'	2	+
5' ...................TAGCAGCACATCTTGGTTTACA......................................................... 3'	2	+
5' ...................TAGCAGTACATCATGGTTTA........................................................... 3'	2	+
5' ...................TAGCAGCACACCATGGTTTACA......................................................... 3'	2	+
5' ...................TAGCAGCACATCATGGTTTAG.......................................................... 3'	2	+
5' ...................AAGCAGCACATCATGGTTTACA......................................................... 3'	2	+
5' ...................TATCAGCACATCATGGTTTACA......................................................... 3'	2	+
5' ...................TAGAAGCACATCATGGTTTA........................................................... 3'	2	+
5' ...................TAGCAGAACATCATGGTTTA........................................................... 3'	2	+
5' ...................TAGCAGCACATCATGGTTC............................................................ 3'	1	+
5' ...................TATCAGCACATCATGGTTTAC.......................................................... 3'	1	+
5' ...................TAGCAGCACATCTTGGTTTA........................................................... 3'	1	+
5' ...................TAGCGGCACATCATGGTTT............................................................ 3'	1	+
5' ...................TAGCTGCACATCATGGTTTACA......................................................... 3'	1	+
5' ...................TAGCAGCACATCGTGGTTT............................................................ 3'	1	+
5' ...................TAGCAGCACATCATGATTTAC.......................................................... 3'	1	+
5' ...................AAGCAGCACATCATGGTTTA........................................................... 3'	1	+
5' ...................TAGCTGCACATCATGGTTTA........................................................... 3'	1	+
5' ...................TAGCAACACATCATGGTTTACA......................................................... 3'	1	+
5' ...................TAGCAGCACATCATTGTTTA........................................................... 3'	1	+
5' ...................TAGCAGCTCATCATGGTTTA........................................................... 3'	1	+
5' ...................CAGCAGCACATCATGGTTTA........................................................... 3'	1	+
5' ...................TAGCAGCACATCAGGGTTTA........................................................... 3'	1	+
5' ...................AAGCAGCACATCATGGTT............................................................. 3'	1	+
5' ...................TAGTAGCACATCATGGTTTAC.......................................................... 3'	1	+
5' ...................TAGCAGCACATCATGTTTTACA......................................................... 3'	1	+
5' ...................TAGCAGCAAATCATGGTTTAC.......................................................... 3'	1	+
5' ...................TAGCAGCACATCATGGTCTAC.......................................................... 3'	1	+
5' ...................TAGCAGCACATCATGGTGTA........................................................... 3'	1	+
5' ...................TAGCAGCATATCATGGTTTACAT........................................................ 3'	1	+
5' ...................TAGCAGCACATCATGGAT............................................................. 3'	1	+
5' ...................TAGCAGCACATCATAGTTTACA......................................................... 3'	1	+
5' ...................TAGCAGCACATCAGGGTTTACAT........................................................ 3'	1	+
5' ...................TAGCAGCACACCATGGTTTA........................................................... 3'	1	+
5' ...................TTGCAGCACATCATGGTTT............................................................ 3'	1	+
5' ...................TAGCGGCACATCATGGTTTACA......................................................... 3'	1	+
5' ...................TAGCAGCACATCATGGTTTACAGA....................................................... 3'	1	+
5' ...................TAGCAGCACATCATGGTCTA........................................................... 3'	1	+
5' ...................TAGCACCACATCATGGTTTACA......................................................... 3'	1	+
5' ...................TAGCAGAACATCATGGTTT............................................................ 3'	1	+
5' ...................TAGCAGCATATCATGGTTTAC.......................................................... 3'	1	+
5' ...................TAGCAGCACATCATGTTTTA........................................................... 3'	1	+
5' ...................AAGCAGCACATCATGGTTTAC.......................................................... 3'	1	+
5' ...................TGGCAGCACATCATGGTTTACA......................................................... 3'	1	+
5' ...................TAGCAGCACATCATGGTAT............................................................ 3'	1	+
5' ...................TAGCATCACATCATGGTTTA........................................................... 3'	1	+
5' ...................TACCAGCACATCATGGTTT............................................................ 3'	1	+
5' ...................TAGCAGCACATCATTGTTTACA......................................................... 3'	1	+
5' ...................TAGCAGCACATCATGGTATA........................................................... 3'	1	+
5' ...................TAGCAGCACATCACGGTTT............................................................ 3'	1	+
5' ...................TAGCAGCACATCATGGTTTCC.......................................................... 3'	1	+
5' ...................TGGCAGCACATCATGGTTTAC.......................................................... 3'	1	+
5' ...................TAGCAGCACATCATGGGTTA........................................................... 3'	9	+
5' ...................TAGCAGCACATCATGGCTTAC.......................................................... 3'	10	+
5' ...................TAGCAGCACATCACGGTTTACA......................................................... 3'	9	+
5' ...................TAGCAGCACATTATGGTTTACA......................................................... 3'	8	+
5' ...................TAGCAGCACATCATGGATTA........................................................... 3'	8	+
5' ...................TAGCAGCACATCATGGTTCACA......................................................... 3'	10	+
5' ...................TAGCAGCACATCATGGTTTACC......................................................... 3'	11	+
5' ...................TAGCAGCACATCATGGATTAC.......................................................... 3'	12	+
5' ...................TAGCAGCACATCATGGTTAA........................................................... 3'	11	+
5' ...................TAGCAGCACCTCATGGTTTACA......................................................... 3'	11	+
5' ...................TAGCAGCACATCATGGCTTA........................................................... 3'	11	+
5' ...................TAGCAGCACCTCATGGTTTAC.......................................................... 3'	6	+
5' ...................TAGAAGCACATCATGGTTTAC.......................................................... 3'	6	+
5' ...................TAGCAGCACATCATGGGTTAC.......................................................... 3'	6	+
5' ...................TAGCCGCACATCATGGTTTACA......................................................... 3'	5	+
5' ...................TAGCAGTACATCATGGTTTACA......................................................... 3'	5	+
5' ...................CAGCAGCACATCATGGTTTACA......................................................... 3'	6	+
5' ...................TAGCAGAACATCATGGTTTACA......................................................... 3'	7	+
5' ...................TAGCAGCACATCCTGGTTTA........................................................... 3'	7	+
5' ...................TAGCAGCCCATCATGGTTTAC.......................................................... 3'	7	+
5' ...................TAGCAGCACATCACGGTTTAC.......................................................... 3'	7	+
5' ...................TAGCAGCACCTCATGGTTTA........................................................... 3'	7	+
5' ...................TAGCAGCACATCATGGTTTTCA......................................................... 3'	12	+
5' ...................TAGCAGCACATCATGGTTTACAT........................................................ 3'	48	+
5' ...................TAGCAGCACATAATGGTTT............................................................ 3'	77	+
5' ...................TAGCAGCACATCATGGTT............................................................. 3'	40	+
5' ...................TAGCAGCACATCATGGGTTACA......................................................... 3'	24	+
5' ...................TAGCAGCACATCATGGTTTAT.......................................................... 3'	29	+
5' ...................TAGCAGCACATCATGGTTTAA.......................................................... 3'	186	+
5' ...................TAGCAGCACATCATGGTTTAC.......................................................... 3'	2017	+
5' ...................TAGCAGCACATCATGGTTTACA......................................................... 3'	4294	+
5' ...................TAGCAGCACATCATGGTTTA........................................................... 3'	1277	+
5' ...................TAGCAGCACATCATGGTTTACAA........................................................ 3'	225	+
5' ...................TAGCAGCACATCATGGTTT............................................................ 3'	559	+
5' ...................TAGCAGCATATCATGGTTTACA......................................................... 3'	14	+
5' ...................TAGCAGCACATCATGGTTTT........................................................... 3'	15	+
5' ...................TAGCAGCACATCCTGGTTTAC.......................................................... 3'	13	+
5' ...................TAGCAGCACATAATGGTT............................................................. 3'	13	+
5' ...................TAGCAGCACATAATGGTTTA........................................................... 3'	13	+
5' ...................TAGCAGCACATCATGGTTTACT......................................................... 3'	16	+
5' ...................TAGCAGCACATCATGGATTACA......................................................... 3'	22	+
5' ...................TAGCAGCACATCATGGTTA............................................................ 3'	23	+
5' ...................TAGCAGCACATCCTGGTTTACA......................................................... 3'	20	+
5' ...................TAGCAGCACATCATGGTTTAAA......................................................... 3'	16	+
5' ...................TAGCAGCACATCATGGCTTACA......................................................... 3'	18	+
5' ...................TAGCAGCACATCATGGTTTG........................................................... 3'	5	+
5' ...................TAGCAGCACATCATGGTTGAC.......................................................... 3'	4	+
5' ...................TAGCAGCACATCATGGTTTATA......................................................... 3'	4	+
5' ...................TAGCAGCAAATCATGGTTTACA......................................................... 3'	3	+
5' ...................TAGCAGCACATCAGGGTTTAC.......................................................... 3'	4	+
5' ...................TAGCAGCACGTCATGGTTTAC.......................................................... 3'	3	+
5' ...................TAGCAGCACATCATGGTTGACA......................................................... 3'	4	+
5' ...................CAGCAGCACATCATGGTTTAC.......................................................... 3'	4	+
5' ...................TAGCAGCACATCATGGTGTACA......................................................... 3'	4	+
5' ...................TAGCAGCAAATCATGGTTT............................................................ 3'	4	+
5' ...................TAGCGGCACATCATGGTTTAC.......................................................... 3'	3	+
5' ...................TAGCAGCTCATCATGGTTTACA......................................................... 3'	3	+
5' ...................TAGCAGCACATCATGCTTTACA......................................................... 3'	3	+
5' ...................TAGCAGCACATCAGGGTTTACA......................................................... 3'	3	+
5' ...................TAGCAGCACAGCATGGTTTACA......................................................... 3'	3	+
5' ...................TAGCAGCACATCCTGGTTT............................................................ 3'	3	+
5' ...................TAGCAGCACATCATGGTTTACAAA....................................................... 3'	3	+
5' ...................TAGCAGCACATCATGGTTTCCA......................................................... 3'	3	+
5' ...................TAGCAGCCCATCATGGTTT............................................................ 3'	3	+
5' ...................TAGCCGCACATCATGGTTTA........................................................... 3'	4	+
5' ...................TAGCAGCACATCATGGCTT............................................................ 3'	4	+
5' ...................TAGCAGCACATCATGGATT............................................................ 3'	4	+
5' ...................TAGCAGCATATCATGGTTTA........................................................... 3'	4	+
5' ...................TAGCAGCACATTATGGTTTAC.......................................................... 3'	4	+
5' ...................TAGCAGAACATCATGGTTTAC.......................................................... 3'	5	+
5' ...................TAGCAGCACGTCATGGTTTACA......................................................... 3'	5	+
5' ...................TAGCAGCACATCATGGGTT............................................................ 3'	2	+
5' ...................TAGCAGCACATCAAGGTTTACA......................................................... 3'	5	+
5' ...................TAGCAGGACATCATGGTTTA........................................................... 3'	3	+
5' ...................TAGCAGCATATCATGGTTT............................................................ 3'	4	+
5' ...................TAGCAGCCCATCATGGTTTACA......................................................... 3'	4	+
5' ...................TCGCAGCACATCATGGTTTACA......................................................... 3'	3	+
5' ...................TAGCCGCACATCATGGTTTAC.......................................................... 3'	3	+
5' ...................TAGCAGCACATCGTGGTTTACA......................................................... 3'	3	+
5' ...................TAGCAGCACATCATGGTATAC.......................................................... 3'	4	+
5' ...................TAGCAGCACATCATGGTTTGCA......................................................... 3'	3	+
5' ....................AGCAGCACATCATGGTTTACA......................................................... 3'	30	+
5' ....................TGCAGCACATCATGGTTTACA......................................................... 3'	1	+
5' ....................AGCAGCACATCAGGGTTTA........................................................... 3'	1	+
5' ....................AGCAGCACATCATGGTTT............................................................ 3'	2	+
5' ....................AGCAGCACATCATGGTTTACAA........................................................ 3'	2	+
5' ....................AGCAGCACATCATGGTTTA........................................................... 3'	2	+
5' ....................AGCAGCACATCATGGATTAC.......................................................... 3'	1	+
5' ....................AGCAGCACATCATGGTTTAA.......................................................... 3'	1	+
5' ....................AGCAGCACATCATGGTTTAC.......................................................... 3'	5	+
5' .....................GCAGCACATCATGGTTTACA......................................................... 3'	9	+
5' .....................GCAGCACATCATGGTTTAC.......................................................... 3'	2	+
5' .....................GCAGCACATCATGGTTTA........................................................... 3'	1	+
5' ......................TAGCACATCATGGTTTACA......................................................... 3'	1	+
5' .......................AGCACATCATGGTTTACA......................................................... 3'	1	+
5' .........................................................CGAATCATTATTTGCTGCTCTT................... 3'	2	+
5' .........................................................CGAATCATTATTTGCTGCTCT.................... 3'	4	+
5' .........................................................CGAATCATTATTTGCTGCTCTA................... 3'	4	+
5' .........................................................CGAATCATTATTTGCTGCT...................... 3'	1	+
5' ..........................................................GAATCATTATTTGCTGCTCT.................... 3'	1	+
>ssc-mir-181b-2	mfe:-35.00	total:109	freq:4491
5' AUGGCUGCACUCAACAUUCAUUGCUGUCGGUGGGUUUGAGUCUGAAUCAACUCACUGAUCAAUGAAUGCAAACUGCGGACCAAACA 3'	[86]
.((((((((.....(((((((((..(((((((((((.((.......)))))))))))))))))))))).....))))).)))....
5' ************AACATTCATTGTTGTCGGTGGGT*************************************************** 3'
5' **************************************************CTCACTGAACAATGAATGCAA*************** 3'
5' ..........TCAACATTCATTGCTGTCGGTG...................................................... 3'	1	+
5' ...........CAACATTCATTGCTGTCGGGGGGT................................................... 3'	1	+
5' ...........CAACATTCATTGCTGTCGGTGGGT................................................... 3'	1	+
5' ...........CAACATTCATTGCTGTCGGTGGG.................................................... 3'	1	+
5' ...........CAACATTCATTGTTGTCGGTGGGT................................................... 3'	2	+
5' ...........CAACATTCATTGTTGTCGGTGGGTT.................................................. 3'	2	+
5' ...........CAACATTCATTGCTGTCGGTG...................................................... 3'	1	+
5' ............AACATTCATTGCTGTCGT........................................................ 3'	1	+
5' ............AACATTCATTGCTGTCTGTGGG.................................................... 3'	1	+
5' ............AACATTCATTGCTGTAGGTGGG.................................................... 3'	1	+
5' ............AACATTCATTGGTGTCGGTG...................................................... 3'	1	+
5' ............AACATTCGTTGCTGTCGGT....................................................... 3'	1	+
5' ............AACTTTCATTGCTGTCGGTGGG.................................................... 3'	1	+
5' ............AACATTCATTGCTGTCGGTGTGT................................................... 3'	1	+
5' ............AACATTCATTGCTGTCGATGGGT................................................... 3'	1	+
5' ............AACATTGATTGCTGTCGGTGGGT................................................... 3'	1	+
5' ............AACATTCATTGCTGTCGGCGGGTT.................................................. 3'	2	+
5' ............AACATTCATTCCTGTCGGTGGGT................................................... 3'	1	+
5' ............AACATTCATTGGTGTCGGTGGG.................................................... 3'	2	+
5' ............AACATTCATTGATGTCGGTGGGTT.................................................. 3'	2	+
5' ............AACATTCATTGCTGTCTGTGG..................................................... 3'	2	+
5' ............AACATTCATTGCTGTCGGTTGG.................................................... 3'	1	+
5' ............AACATTCATTGCTGTCGGAGGG.................................................... 3'	1	+
5' ............AACATTCCTTGCTGTCGGTG...................................................... 3'	1	+
5' ............AACATTCATAGCTGTCGGT....................................................... 3'	1	+
5' ............AACATTCATTGGTGTCGGTGGGT................................................... 3'	2	+
5' ............AACATTCATTGCTTTCGGTGGGT................................................... 3'	1	+
5' ............AACATTCATTGGTGTCGGT....................................................... 3'	1	+
5' ............AACATTCATTGATGTCGGT....................................................... 3'	1	+
5' ............AACATTCATTGCTGTCGGGGGGTTT................................................. 3'	1	+
5' ............AACATTCATTGCTGTCGGTGGGTTAGAGC............................................. 3'	1	+
5' ............AATATTCATTGCTGTCGGT....................................................... 3'	1	+
5' ............AACATTCATTGCTGTCGGTGGTT................................................... 3'	1	+
5' ............AGCATTCATTGCTGTCGGT....................................................... 3'	1	+
5' ............AACATTCATTGGTGTCGGTGG..................................................... 3'	1	+
5' ............AACATTTATTGCTGTCGGTG...................................................... 3'	1	+
5' ............AACATCCATTGCTGTCGGTGGGTT.................................................. 3'	1	+
5' ............AACATTCATTGCTGTCAGTG...................................................... 3'	1	+
5' ............AACATTAATTGCTGTCGGTGGGT................................................... 3'	1	+
5' ............AACATTCATTGCTGTCGGTGGAT................................................... 3'	1	+
5' ............AACATTCATTGCTGTCGGTGGGTC.................................................. 3'	1	+
5' ............AACATTCATTGCTGTCAGTGGG.................................................... 3'	1	+
5' ............AACATTCATTGCTGTCGGTGGGGTT................................................. 3'	1	+
5' ............AACATCCATTGCTGTCGGTGGGT................................................... 3'	1	+
5' ............AACATTCATTGCTGCCGGTGG..................................................... 3'	1	+
5' ............AACATTCATTGCTGTCGGTGGT.................................................... 3'	1	+
5' ............AACATTCATTGCTGTCGGCGGGT................................................... 3'	1	+
5' ............AACATTCATTGCGGTCGGTGGGT................................................... 3'	1	+
5' ............AACATTCATTGATGTCGGTGG..................................................... 3'	2	+
5' ............AACATTCATTGCTGTCGGTGGGGT.................................................. 3'	47	+
5' ............AACATTCATTGCTGTCGGTGGGTT.................................................. 3'	46	+
5' ............AACATTCATTGCTGTCGGGGGGT................................................... 3'	36	+
5' ............AACATTCATTGCTGTCGGTGGGG................................................... 3'	59	+
5' ............AACATTCATTGCTGTCGGGGGG.................................................... 3'	57	+
5' ............AACATTCATTGTTGTCGG........................................................ 3'	57	+
5' ............AACATTCATTGCTGTCGGG....................................................... 3'	18	+
5' ............AACATTCATTGCTGTCGGTA...................................................... 3'	15	+
5' ............AACATTCATTGCTGTCGGGGGGTT.................................................. 3'	13	+
5' ............AACATTCATTGCTGTCGGGG...................................................... 3'	26	+
5' ............AACATTCATTGCTGTCGGTGGA.................................................... 3'	22	+
5' ............AACATTCATTGCTGTCGGTGT..................................................... 3'	19	+
5' ............AACATTCATTGTTGTCGGTG...................................................... 3'	850	+
5' ............AACATTCATTGTTGTCGGT....................................................... 3'	343	+
5' ............AACATTCATTGTTGTCGGTGG..................................................... 3'	239	+
5' ............AACATTCATTGTTGTCGGTGGGT................................................... 3'	4491	+
5' ............AACATTCATTGTTGTCGGTGGG.................................................... 3'	2238	+
5' ............AACATTCATTGTTGTCGGTGGGTT.................................................. 3'	1985	+
5' ............AACATTCATTGCTGTCGGTG...................................................... 3'	127	+
5' ............AACATTCATTGCTGTCGGTGGG.................................................... 3'	116	+
5' ............AACATTCATTGCTGTCGGTGGGA................................................... 3'	84	+
5' ............AACATTCATTGCTGTCGGTGGGT................................................... 3'	172	+
5' ............AACATTCATTGTTGTCGGTGGGTTT................................................. 3'	162	+
5' ............AACATTCATTGCTGTCGGT....................................................... 3'	157	+
5' ............AACATTCATTGCTGTCGGTGA..................................................... 3'	4	+
5' ............AACATTCATTGCTGTCGGTGGGTA.................................................. 3'	4	+
5' ............AACATTCAATGCTGTCGGT....................................................... 3'	4	+
5' ............AACATTCATTGCTGTCGGTGGGAT.................................................. 3'	6	+
5' ............AACATTCATTGCTGTCGGTT...................................................... 3'	5	+
5' ............AACATTCATTGCTGTCGGTGGGTAT................................................. 3'	6	+
5' ............AACATTCATTGCTGTCGGTGG..................................................... 3'	5	+
5' ............AACATTCATTGCTGTCGGGGG..................................................... 3'	3	+
5' ............AACATTCATTGCTGTCGGTGGGTTT................................................. 3'	3	+
5' ............AACATTCATTGATGTCGGTGGG.................................................... 3'	3	+
5' ............AACATTCATTGCTGTCGGA....................................................... 3'	6	+
5' .............ACATTCATTGTTGTCGGTGGGTTT................................................. 3'	3	+
5' .............ACATTCATTGTTGTCGGT....................................................... 3'	3	+
5' .............ACATTCATTGCTGTCGGTGGGG................................................... 3'	5	+
5' .............ACATTCATTGTTGTCGGTGGGT................................................... 3'	61	+
5' .............ACATTCATTGCTGTCGGGGGGTT.................................................. 3'	1	+
5' .............ACATTCATTGCTGTCGGTGGGTTTT................................................ 3'	1	+
5' .............ACATTCATTGCTGTCGGTG...................................................... 3'	1	+
5' .............ACATTCATTGTTGTCGGTGGG.................................................... 3'	26	+
5' .............ACATTCATTGTTGTCGGTGGGTT.................................................. 3'	45	+
5' .............ACATTCATTGCTGTCGGTGGGT................................................... 3'	9	+
5' .............ACATTCATTGCTGTCGGTGGGGT.................................................. 3'	1	+
5' .............ACATTCATTGTTGTCGGTG...................................................... 3'	9	+
5' .............ACATTCATTGCTGTCGGTGGG.................................................... 3'	1	+
5' .............ACATTCATTGCTGTCGGTGGGTT.................................................. 3'	5	+
5' ...............ATTCATTGTTGTCGGTGGGTT.................................................. 3'	2	+
5' ...............ATTCATTGCTGTCGGTGGGG................................................... 3'	1	+
5' ...............ATTCATTGTTGTCGGTGGGT................................................... 3'	6	+
5' ................TTCATTGCTGTCGGTGGGT................................................... 3'	1	+
5' .................ACATTGCTGTCGGTGGGT................................................... 3'	1	+
5' .................TCATTGTTGTCGGTGGGT................................................... 3'	3	+
5' .................................................ACTCACTGATCAATGAATGCA................ 3'	1	+
5' ..................................................CTCACTGAACAATGAATGCAAA.............. 3'	1	+
5' ..................................................CTCACTGAACAATGAATGCAA............... 3'	13	+
5' ..................................................CTCACTGAACAATGAATGCA................ 3'	8	+
5' .....................................................ACTGAACAATGAATGCAA............... 3'	1	+
>ssc-mir-184	mfe:-38.60	total:17	freq:21
5' CCAGUCACAUCCCCUUAUCACUUUUCCAGCCAGCUUUGUGACUCUAAAUGUUGGACGGAGAACUGAUAAGGGUAGGUGAUUGA 3'	[83]
.(((((((...(((((((((.((((((..(((((((((......)))).)))))..)))))).)))))))))...))))))).
5' ***************************************************TGGACGGAGAACTGATAAGGGT********** 3'
5' ..................................................TTGGACGGAGAACTGATAAGGGT.......... 3'	1	+
5' ...................................................TGGACGGAGAACTGATAAG............. 3'	1	+
5' ...................................................TGGACGGAGAACTGATAAGGGGA......... 3'	2	+
5' ...................................................TGGACGGAGAACTGATAAGGGTA......... 3'	2	+
5' ...................................................TGGACGGAGAACAGATAAGGGT.......... 3'	1	+
5' ...................................................TGGACGGAGAACTGATAAGGA........... 3'	1	+
5' ...................................................TGGACGGAGAACGGATAAGGG........... 3'	1	+
5' ...................................................TGGACGGAGAACTGATAAGGGTAA........ 3'	3	+
5' ...................................................TGGACGGAGAACTGATAAGGGA.......... 3'	10	+
5' ...................................................TGGACGGAGAACTGATAAGG............ 3'	5	+
5' ...................................................TGGACGGAGAACTGATAAGGGT.......... 3'	21	+
5' ...................................................TGGACGGAGAACTGATAAGGGTAT........ 3'	13	+
5' ...................................................TGGACGGAGAACTGATAAGGG........... 3'	3	+
5' ...................................................TGGACGGAGAACTGATAAGGGTT......... 3'	3	+
5' ...................................................TGGACGGAGAACTGATAAGGGAA......... 3'	3	+
5' .....................................................GACGGAGAACTGATAAGGGTAT........ 3'	1	+
5' .....................................................GACGGAGAACTGATAAGGGTAG........ 3'	2	+
>ssc-mir-19a	mfe:-39.10	total:10	freq:72
5' GCAGUCCUCUGUUAGUUUUGCAUAGUUGCACUACAAGAAGAAUGUAGUUGUGCAAAUCUAUGCAAAACUGAUGGUGGCCUGC 3'	[82]
((((.((.(((((((((((((((((((((((((((.......))))...))))))..))))))))))))))))).)).))))
5' ************************************************TGTGCAAATCCATGCAAAACTGA*********** 3'
5' *************AGTTTTGCATAGTTGCACTAC************************************************ 3'
5' .............AGTTTTGCATAGTTGCACTAC................................................ 3'	1	+
5' ..................................AAGAAGAATGTAGTTGTGCAA........................... 3'	1	+
5' ................................................TGTGCAAATCCATGCAAA................ 3'	1	+
5' ................................................TGTGCAAATCTATGCAAAACTG............ 3'	1	+
5' ................................................TGTGCAAATCCATGCAAAACTG............ 3'	68	+
5' ................................................TGTGCAAATCCATGCAAAACTGA........... 3'	72	+
5' ................................................TGTGCAAATCCATGCAAAAC.............. 3'	4	+
5' ................................................TGTGCAAATCCATGCAAAACT............. 3'	21	+
5' .................................................GTGCAAATCCATGCAAAACTGAT.......... 3'	1	+
5' ...................................................GCAAATCCATGCAAAACT............. 3'	1	+
>ssc-mir-20	mfe:-31.00	total:24	freq:21
5' GUAGCACUAAAGUGCUUAUAGUGCAGGUAGUGUUUAGUUAUCUACUGCAUUAUGAGCACUUAAAGUACUGC 3'	[71]
((((.(((.(((((((((((((((((.(((((......)).))))))))))))))))))))..))).))))
5' *******TAAAGTGCTTATAGTGCAGGTAG***************************************** 3'
5' *******************************************ACTGCATTATGAGCACTTAAAGT***** 3'
5' .......TAAAGTGCTTACAGTGCAGGTA.......................................... 3'	1	+
5' .......TAAAGTGCTTATCGTGCAGGTAG......................................... 3'	1	+
5' .......TAAAGTGCTTATAGTGCAGGTG.......................................... 3'	2	+
5' .......TAAAGTGCTTATAGTGCAGG............................................ 3'	2	+
5' .......TAAATTGCTTATAGTGCAGGTAG......................................... 3'	1	+
5' .......TAAAGTGTTTATAGTGCAGGTAG......................................... 3'	1	+
5' .......TAAAGTGCTTATAGTGCTGGTAG......................................... 3'	1	+
5' .......TAAAGTGCTTATAGTGAAGGTA.......................................... 3'	1	+
5' .......TAAAGTGCTTATAGTGCAGGCAG......................................... 3'	1	+
5' .......TAAAGTGCTTATAGTGCAG............................................. 3'	5	+
5' .......TAAAGTGCTTATAGTGCAGGT........................................... 3'	8	+
5' .......TAAAGTGCTTATAGTGCAGGTAT......................................... 3'	10	+
5' .......TAAAGTGCTTATAGTGCAGGTA.......................................... 3'	19	+
5' .......TAAAGTGCTTATAGTGCAGGTAG......................................... 3'	21	+
5' .......TAAAGTGCTTATAGTGCAGGTAGA........................................ 3'	3	+
5' .......TAAAGTGCTTATAGTGCAGGTAA......................................... 3'	5	+
5' ........AAAGTGCTTATAGTGCAGGT........................................... 3'	1	+
5' ........AAAGTGCTTACAGTGCAGGTAG......................................... 3'	9	+
5' ...........................................ACTGCATTATGAGCACTTAAAGTT.... 3'	1	+
5' ...........................................ACTGCATTATGAGCACTTAA........ 3'	1	+
5' ...........................................ACTGCATTATGAGCACTTAAA....... 3'	1	+
5' ...........................................ACTGCATTATGAGCACTTA......... 3'	1	+
5' ...........................................ACTGCATTATGAGCACTTAAAG...... 3'	1	+
5' ...........................................ACTGCATTATGAGCACTTAAAGT..... 3'	3	+
>ssc-mir-216	mfe:-35.70	total:1	freq:1
5' GAUGGCUGUGAGUUGGCUUAAUCUCAGCUGGCAACUGUGAGAUGUUCAUACAAUCCCCCACAGUGGUCUCUGGGAUUAUGCUAAACAGAGCAAUUUCCUUGCCCU 3'	[105]
....(((.((..(((((.(((((((((..(((.((((((.(((((....)).)))...)))))).))).))))))))).))))).)).)))..............
5' ******************TAATCTCAGCTGGCAACTGTGAG**************************************************************** 3'
5' ..................TAATCTCAGCTGGCAACTGTGAG................................................................ 3'	1	+
>ssc-mir-217	mfe:-30.20	total:9	freq:6
5' AUAAUUAUUACAGAGUUUUUGAUGUCGCAGAUACUGCAUCAGGAACUGAUUGGAUAAGAAUUGGUCACCAUCAGUUCUUAAUGCAUUGCCUUCAGCAUCUAAACAAG 3'	[107]
..............((((..(((((.(.((.((.(((((.((((((((((.((((........))).).)))))))))).))))).)).)).).))))).))))...
5' ******************************ATACTGCATCAGGAACTGATTG******************************************************* 3'
5' ..............................ATACTGCATCAGGAACTGA.......................................................... 3'	1	+
5' ..............................ATACTGCATCAGGAACTGAT......................................................... 3'	1	+
5' ..............................ATACTGCATCAGGAACTGATT........................................................ 3'	1	+
5' ..............................ATACTGCATCAGGCACTGATT........................................................ 3'	1	+
5' ..............................ATACTGCATCAGGAACTGATA........................................................ 3'	1	+
5' ..............................ATACTGCATCAGGAACTGATTGG...................................................... 3'	4	+
5' ..............................ATACTGCATCAGGAACTGATTG....................................................... 3'	6	+
5' ..............................ATACTGCATCAGGACCTGATTG....................................................... 3'	1	+
5' ..............................ATACTGCATCAGGAACTGATTGT...................................................... 3'	4	+
>ssc-mir-224	mfe:-33.90	total:6	freq:18
5' GGGCUUUCAAGUCACUAGUGGUUCCGUUUAGUAGAAGGUUUUGCAUUGUUUCAAAAUGGUGCCCUAGUGACUACAAAGCCC 3'	[81]
(((((((..(((((((((.(((.((((((.(.(((..((.....))..)))).)))))).))))))))))))..)))))))
5' *******CAAGTCACTAGTGGTTCCGTTT**************************************************** 3'
5' *****************************************************AAATGGTGCCCTAGTGACTACA****** 3'
5' .......CAAGTCACTAGTGGTTCCGTTTT................................................... 3'	1	+
5' .......CAAGTCACTAGTGGTTCCGTTTAT.................................................. 3'	1	+
5' .......CAAGTCACTAGTGGTTCCGTTTAG.................................................. 3'	1	+
5' .......CAAGTCACTAGTGGTTCCGTTT.................................................... 3'	18	+
5' .......CAAGTCACTAGTGGTTCCGT...................................................... 3'	2	+
5' .....................................................AAATGGTGCCCTAGTGACTACA...... 3'	1	+
>ssc-mir-23a	mfe:-30.80	total:292	freq:9065
5' CGGCUGGGGUUCCUGGGGAUGGGAUUUGCUGCCUGUCACAAAUCACAUUGCCAGGGAUUUCCAAUCGACC 3'	[70]
((..((((((((((((.((((.((((((.((.....)))))))).)))).))))))).)))))..))...
5' *****************************************ATCACATTGCCAGGGATTACCA******* 3'
5' *****GGGGTTCCTGGGGATGGGATTT******************************************* 3'
5' .....GGGGTTCCTGGGGATGGGATT............................................ 3'	3	+
5' .....GGGGTTCCTGGGGATGGGATTT........................................... 3'	3	+
5' ......................................CAAATCACATTGCCAGGGATTTC......... 3'	1	+
5' .......................................CAATCACATTGCCAGGGATTTC......... 3'	4	+
5' ........................................AATCACATTGCCAGGGATA........... 3'	1	+
5' ........................................AATAACATTGCCAGGGATTTCC........ 3'	1	+
5' ........................................AATCACATTGCCAGGGATTTC......... 3'	10	+
5' ........................................AATCACATTGCCAGGGATT........... 3'	8	+
5' ........................................CATCACATTGCCAGGGATTTCCAA...... 3'	1	+
5' ........................................AATCACATTGCCAGGGATTTCCA....... 3'	26	+
5' ........................................AATCACATTGCCAGGGATTACC........ 3'	30	+
5' ........................................TATCACATTGCCAGGGATTTCC........ 3'	1	+
5' ........................................AATCACATTGCCAGGGCTTTCCA....... 3'	1	+
5' ........................................TATCACATTGCCAGGGATT........... 3'	1	+
5' ........................................AATCACATTGCCAGGGATTT.......... 3'	8	+
5' ........................................AATCACATTGCCAGGGATTACCA....... 3'	5	+
5' ........................................AATAACATTGCCAGGGATTT.......... 3'	1	+
5' ........................................CATCACATTGCCAGGGATTT.......... 3'	2	+
5' ........................................CATCACATTGCCAGGGATTTCC........ 3'	2	+
5' ........................................CATCACATTGCCAGGGATTTC......... 3'	4	+
5' ........................................AATCACATTGCCAGGGATTTCG........ 3'	2	+
5' ........................................AATCACATTGCCAGGGATTAC......... 3'	8	+
5' ........................................AATCACATTGCCAGGGATTTCA........ 3'	7	+
5' ........................................CATCACATTGCCAGGGATTTCCA....... 3'	6	+
5' ........................................AATCCCATTGCCAGGGATTTCC........ 3'	1	+
5' ........................................AATCACATTGCCAGGGATTTCC........ 3'	41	+
5' ........................................TATCACATTGCCAGGGATTTCCAA...... 3'	1	+
5' .........................................ATCACATTGACAGGGATTTCC........ 3'	2	+
5' .........................................ATCACATTGCCAGGGATTTCCGA...... 3'	1	+
5' .........................................ATCACATTGCCAGGGAATTCCAA...... 3'	2	+
5' .........................................ATCACGTTGCCAGGGATTTCC........ 3'	2	+
5' .........................................ATCACATTGCCAGGTATTTCC........ 3'	2	+
5' .........................................ATCACACTGCCAGGGATTTCCAA...... 3'	2	+
5' .........................................ATCAGATTGCCAGGGATTT.......... 3'	2	+
5' .........................................ATCACATTGCCAGGGATTTCAAA...... 3'	2	+
5' .........................................ATCACTTTGCCAGGGATTTCC........ 3'	2	+
5' .........................................ATCACATTGCCAGGGTTTTC......... 3'	1	+
5' .........................................ATCACATTCCCAGGGATTTCC........ 3'	2	+
5' .........................................ATCACATTGCCAGGGAGTTCCAA...... 3'	2	+
5' .........................................ATCACATGGCCAGGGATTTC......... 3'	2	+
5' .........................................ATCACATTGCCCGGGATTT.......... 3'	2	+
5' .........................................ATCACATTGCCAGGGAATTC......... 3'	2	+
5' .........................................ATCACATTGCCCGGGATTTCCAA...... 3'	2	+
5' .........................................ATCACAATGCCAGGGATTTC......... 3'	1	+
5' .........................................ATCACATTGCCCGGGATTTC......... 3'	2	+
5' .........................................ATCACATTGGCAGGGATTTCC........ 3'	1	+
5' .........................................ATCACATTACCAGGGATTTC......... 3'	2	+
5' .........................................AGCACATTGCCAGGGATTTCC........ 3'	2	+
5' .........................................AACACATTGCCAGGGATTT.......... 3'	1	+
5' .........................................ATCACATTGCCAGGGAGTTCC........ 3'	2	+
5' .........................................ATCACATTGTCAGGGATTT.......... 3'	2	+
5' .........................................ATCACATAGCCAGGGATTTCC........ 3'	2	+
5' .........................................GTCACATTGCCAGGGATTTC......... 3'	2	+
5' .........................................ATCATATTGCCAGGGATTT.......... 3'	1	+
5' .........................................ATCACATTGCCAGGGATTTGC........ 3'	3	+
5' .........................................ACCACATTGCCAGGGATTTCCA....... 3'	3	+
5' .........................................AACACATTGCCAGGGATTTCC........ 3'	2	+
5' .........................................ATCGCATTGCCAGGGATTTC......... 3'	2	+
5' .........................................ATCACGTTGCCAGGGATTTC......... 3'	1	+
5' .........................................ATCACATTGCCAGGGATTTCCAAG..... 3'	1	+
5' .........................................ATCACATTGCCAGGGATTTACAA...... 3'	3	+
5' .........................................ATCACATTGCCAGGGAATTCC........ 3'	3	+
5' .........................................ATCACGTTGCCAGGGATTTCCA....... 3'	3	+
5' .........................................ATCACATTGCCAGGGATATCC........ 3'	3	+
5' .........................................ATCACATTGCCAGGGATTTCCACT..... 3'	3	+
5' .........................................ATCACATTCCCAGGGATTTCCA....... 3'	3	+
5' .........................................ATCACATTGCCAGGGATTTCTAA...... 3'	2	+
5' .........................................ATCACATTTCCAGGGATTTCC........ 3'	2	+
5' .........................................ATCACATTGCTAGGGATTTCCAA...... 3'	2	+
5' .........................................ATCACATTGCTAGGGATTT.......... 3'	2	+
5' .........................................ATCACATTGCCAGGGATTTCCTA...... 3'	2	+
5' .........................................ATCACATTGCCAAGGATTTCC........ 3'	2	+
5' .........................................ATCACATTGCCAGGGACTT.......... 3'	2	+
5' .........................................ATAACATTGCCAGGGATTTCC........ 3'	1	+
5' .........................................ATAACATTGCCAGGGATTTC......... 3'	2	+
5' .........................................ATCACATTTCCAGGGATTT.......... 3'	2	+
5' .........................................ATCACATTGCCAGGGATCTC......... 3'	2	+
5' .........................................ATCACAATGCCAGGGATTTCC........ 3'	2	+
5' .........................................AACACATTGCCAGGGATT........... 3'	1	+
5' .........................................ATCACATTGCCAGGGATCT.......... 3'	1	+
5' .........................................ATCACATTGCCAGGGCTT........... 3'	1	+
5' .........................................TTCACATTGCCAGGGATTTCC........ 3'	1	+
5' .........................................ATCACATTGCCAGGGATATCCA....... 3'	1	+
5' .........................................ATCACATTGCCATGGATTTCC........ 3'	1	+
5' .........................................ATGACATTGCCAGGGATTTC......... 3'	1	+
5' .........................................ATCACATCGCCAGGGATTTCCAA...... 3'	1	+
5' .........................................ATCACATTGCCAGAGATTTC......... 3'	1	+
5' .........................................ACCACATTGCCAGGGATTTC......... 3'	1	+
5' .........................................ATCACATTGCTAGGGATTTC......... 3'	1	+
5' .........................................ATCACATTGCCAGGGGTTTC......... 3'	1	+
5' .........................................ATCACAATGCCAGGGATTTCCAA...... 3'	1	+
5' .........................................ATCACATTGCCAGGGATC........... 3'	1	+
5' .........................................ATCACATTGCCAGGGATTTCGA....... 3'	1	+
5' .........................................ATCACATTGCCAGGGATTGCCAA...... 3'	1	+
5' .........................................ATCCCATTGCCAGGGATTTC......... 3'	1	+
5' .........................................ATCCCATTGCCAGGGATTTCCAA...... 3'	1	+
5' .........................................CTCACATTGCCAGGGATTTCC........ 3'	1	+
5' .........................................ATCACATTACCAGGGATTTCC........ 3'	1	+
5' .........................................ATCACATTGCCTGGGATTTCCA....... 3'	1	+
5' .........................................ATCACATTGCCCGGGATT........... 3'	1	+
5' .........................................ATCACATTGCCAGGGTTTT.......... 3'	1	+
5' .........................................ATCACATTGCCAGTGATTTCC........ 3'	1	+
5' .........................................ATCACATTGCAAGGGATTT.......... 3'	1	+
5' .........................................ATCACATGGCCAGGGATTTCC........ 3'	1	+
5' .........................................ATCAAATTGCCAGGGATTTCCAAT..... 3'	1	+
5' .........................................ATCACATTGACAGGGATTTCCAA...... 3'	1	+
5' .........................................ATCACATTGCCAGGGATTTCAAAT..... 3'	1	+
5' .........................................ATCACATTGCGAGGGATTT.......... 3'	1	+
5' .........................................ACCACATTGCCAGGGATTTCC........ 3'	1	+
5' .........................................ATCGCATTGCCAGGGATTTCCAA...... 3'	1	+
5' .........................................ATCACATTGCCAGGGGTTTCC........ 3'	1	+
5' .........................................ATCACATTGACAGGGATTTC......... 3'	1	+
5' .........................................ATCACATTGCCAGGGTTTTCCAAT..... 3'	1	+
5' .........................................ATCACATTGCCAGGGATGTCCAA...... 3'	1	+
5' .........................................ATCACATTGCCAGGGAGTT.......... 3'	1	+
5' .........................................ATCACATTGCCAGGAATTTC......... 3'	1	+
5' .........................................ATCACATTGCCAGGGATTTTCAA...... 3'	1	+
5' .........................................ATCACATTGCCAGGGATTG.......... 3'	1	+
5' .........................................ATCACATAGCCAGGGATTT.......... 3'	1	+
5' .........................................ATCACATTGCGAGGGATTTCC........ 3'	1	+
5' .........................................ATCATATTGCCAGGGATTTCCAA...... 3'	1	+
5' .........................................ATCACATTGCCAGGGATGTCCA....... 3'	1	+
5' .........................................ATCACATTGCCAGGTATT........... 3'	1	+
5' .........................................ATCACATTGCCAGGTATTT.......... 3'	1	+
5' .........................................ATCACATTGCCAGGGATGTC......... 3'	1	+
5' .........................................ATCACATTCCCAGGGATTTCCAA...... 3'	1	+
5' .........................................ATTACATTGCCAGGGATTT.......... 3'	1	+
5' .........................................ATCACATTGCGAGGGATTTCCAA...... 3'	1	+
5' .........................................ATCACAGTGCCAGGGATTTCC........ 3'	1	+
5' .........................................ATCACATTGCCAGGGATTTG......... 3'	1	+
5' .........................................ATCACATTGCCGGGGATTTC......... 3'	1	+
5' .........................................ATCTCATTGCCAGGGATTTCCAA...... 3'	1	+
5' .........................................ATCACATTGCCATGGATTT.......... 3'	1	+
5' .........................................ATCACATTGCCGGGGATTTCCA....... 3'	3	+
5' .........................................ATCACATTGCCAGGGATTTTCA....... 3'	12	+
5' .........................................ATCACATTGCCAGGGATTGCCA....... 3'	12	+
5' .........................................ATCACATTGCCAGGGATTTCCG....... 3'	13	+
5' .........................................ATCACATTGCCAGGGATTTCG........ 3'	11	+
5' .........................................ATCACATTGCCAGGGAGTTCCA....... 3'	10	+
5' .........................................ATCACATTGCTAGGGATTTCCA....... 3'	10	+
5' .........................................ATCACATTGCCAGGGATTTCTA....... 3'	11	+
5' .........................................ATCACATTGCCAGGGGTTTCCAA...... 3'	1	+
5' .........................................ATCACATTGCCAGGGATTTCCAAA..... 3'	16	+
5' .........................................ATCACATTGCCAGGGACTTCCA....... 3'	17	+
5' .........................................ATCACATTGCCAGGGATTTCCC....... 3'	14	+
5' .........................................ATCACATTGCCAGGGATTTCCAC...... 3'	14	+
5' .........................................ATCACATTGCCCGGGATTTCCA....... 3'	14	+
5' .........................................ATCACATTGCCAGGGATTTTC........ 3'	14	+
5' .........................................ATCACATTGACAGGGATTTCCA....... 3'	10	+
5' .........................................AACACATTGCCAGGGATTTCCA....... 3'	8	+
5' .........................................ATCATATTGCCAGGGATTTCCA....... 3'	8	+
5' .........................................ATCAAATTGCCAGGGATTTCC........ 3'	8	+
5' .........................................ATCACATTGTCAGGGATTTCCA....... 3'	7	+
5' .........................................ATCACCTTGCCAGGGATTTCCA....... 3'	7	+
5' .........................................ATCACATTGCCAGGGATTTCCATT..... 3'	7	+
5' .........................................ATCACATTGCCAGGGATCTCCA....... 3'	7	+
5' .........................................ATCACATTGCCAGGGATTCCC........ 3'	9	+
5' .........................................ATCGCATTGCCAGGGATTTCCA....... 3'	10	+
5' .........................................ATCACATTGCCAGGGATTCC......... 3'	10	+
5' .........................................ATTACATTGCCAGGGATTTCCA....... 3'	9	+
5' .........................................ATCACATTTCCAGGGATTTCCA....... 3'	8	+
5' .........................................ATCCCATTGCCAGGGATTTCCA....... 3'	8	+
5' .........................................ATCACATTGCCAGGGAATTCCA....... 3'	8	+
5' .........................................ATCACATTGCCAGGGATTA.......... 3'	327	+
5' .........................................ATCACATTGCCAGGGATTT.......... 3'	744	+
5' .........................................ATCACATTGCCAGGGATTTCCAT...... 3'	767	+
5' .........................................ATCACATTGCCACGGATTTCCA....... 3'	1	+
5' .........................................ATCACATTGCCAGGGATTTCA........ 3'	198	+
5' .........................................ATCACATTGACAGGGATTT.......... 3'	1	+
5' .........................................ATCACATTGCCAGGGCTTTCCA....... 3'	204	+
5' .........................................ATCACATTGCCAGGGATTTCC........ 3'	3094	+
5' .........................................ATCACATTGCCAGGGATTTCCA....... 3'	8529	+
5' .........................................ATCACATTGCCAGGGATTACCA....... 3'	9065	+
5' .........................................ATCACATTGCCAGGGATTACC........ 3'	2986	+
5' .........................................ATCACATTGCCAGGGATTAC......... 3'	898	+
5' .........................................ATCACATTGCCAGGGATTTCCAA...... 3'	1052	+
5' .........................................ATCACATTGCCAGGGATTTC......... 3'	1141	+
5' .........................................ATCACATTGCCAGGGATT........... 3'	136	+
5' .........................................ATCACATTGCCAGGGATTTT......... 3'	25	+
5' .........................................ATCACATTGCCAGGGCTTTCCAA...... 3'	27	+
5' .........................................ATCACATTGCCAGGGCTTT.......... 3'	27	+
5' .........................................ATCACATTGCCAGGGATTCCCA....... 3'	24	+
5' .........................................ATCACATTGCCAGGGATTTCAA....... 3'	17	+
5' .........................................ATCACATTGCCAGGGATTTCT........ 3'	19	+
5' .........................................ATCACATTGCCAGGGATTTCCAG...... 3'	23	+
5' .........................................ATCTCATTGCCAGGGATTTCCA....... 3'	1	+
5' .........................................ATCACATTGCCAGGGATTTA......... 3'	94	+
5' .........................................ATCACATTGCCAGGGATTACCAA...... 3'	108	+
5' .........................................ATCACATTGCCAGGGCTTTCC........ 3'	86	+
5' .........................................ATCACATTGCCAGGGCTTTC......... 3'	28	+
5' .........................................ATCACATTGCCAGGGATTTCCT....... 3'	34	+
5' .........................................ATCACATTGCCAGGGATTTCCAAT..... 3'	50	+
5' .........................................ATCACATTGCCAGGGATTTACA....... 3'	7	+
5' .........................................ATGACATTGCCAGGGATTTCCAA...... 3'	1	+
5' .........................................ATCACATTGCCAGGGATCTCC........ 3'	4	+
5' .........................................ATCAAATTGCCAGGGATTTCCA....... 3'	4	+
5' .........................................ATCACATTGCCAAGGATTT.......... 3'	1	+
5' .........................................ATAACATTGCCAGGGATTTCCA....... 3'	4	+
5' .........................................ATTACATTGCCAGGGATTTCCAA...... 3'	4	+
5' .........................................ATCACATTGCAAGGGATTTCCA....... 3'	4	+
5' .........................................ATCACATTGCCAGGGATTTAC........ 3'	4	+
5' .........................................ATCACACTGCCAGGGATTTCC........ 3'	4	+
5' .........................................ATCACATTGCCAGGGGTTTCCA....... 3'	4	+
5' .........................................ATCACATTGCCCGGGATTTCC........ 3'	4	+
5' .........................................ATCACATGGCCAGGGATTTCCA....... 3'	4	+
5' .........................................ATCACATTGCAAGGGATTTCC........ 3'	4	+
5' .........................................ATCACATTGCCAGGGACTTCC........ 3'	4	+
5' .........................................ATCAAATTGCCAGGGATTTCCAA...... 3'	3	+
5' .........................................ATCACATTGCCATGGATTTCCA....... 3'	3	+
5' .........................................ATCACTTTGCCAGGGATTTCCA....... 3'	3	+
5' .........................................ATCACATTGTCAGGGATTTC......... 3'	3	+
5' .........................................ATCACATTGCCAGGGCTTTCCAAT..... 3'	3	+
5' .........................................ATCACATTGCGAGGGATTTCCA....... 3'	3	+
5' .........................................ACCACATTGCCAGGGATTTCCAA...... 3'	3	+
5' .........................................ATCACATTGCCAGGGATTTCCCA...... 3'	3	+
5' .........................................ATCACATTGCCAGGGATTACCAAT..... 3'	4	+
5' .........................................ATCACATCGCCAGGGATTTC......... 3'	4	+
5' .........................................ATCACATTGCCAGGGATTTCCAAC..... 3'	3	+
5' .........................................ATCACATTGTCAGGGATTTCC........ 3'	3	+
5' .........................................ATCATATTGCCAGGGATTTCC........ 3'	3	+
5' .........................................ATCCCATTGCCAGGGATTT.......... 3'	4	+
5' .........................................ATCACATTGCTAGGGATTTCC........ 3'	5	+
5' .........................................CTCACATTGCCAGGGATTTCCA....... 3'	6	+
5' .........................................ATCACATAGCCAGGGATTTCCA....... 3'	5	+
5' .........................................ATCACACTGCCAGGGATTTCCA....... 3'	6	+
5' .........................................ATTACATTGCCAGGGATTTCC........ 3'	5	+
5' .........................................ATCACATTGCCAGTGATTTCCA....... 3'	5	+
5' .........................................ATCACATTGCCAGGAATTTCCA....... 3'	1	+
5' .........................................ATCACCTTGCCAGGGATTTCC........ 3'	5	+
5' .........................................ATCACATCGCCAGGGATTTCCA....... 3'	5	+
5' .........................................ATCACAATGCCAGGGATTTCCA....... 3'	5	+
5' .........................................ATCACATTGCCAGGGATTC.......... 3'	6	+
5' .........................................ATCCCATTGCCAGGGATTTCC........ 3'	5	+
5' .........................................ATCACATTACCAGGGATTTCCA....... 3'	5	+
5' .........................................ATCGCATTGCCAGGGATTTCC........ 3'	4	+
5' .........................................ATCACATTGCCAGGGATTGCC........ 3'	4	+
5' .........................................ATCAAATTGCCAGGGATTTC......... 3'	3	+
5' .........................................ATCACATTGCCAGGGTTTTCCA....... 3'	7	+
5' .........................................ATCACATTGCCAGGGATTTGCA....... 3'	4	+
5' .........................................ATCACATTGCCAGGGATA........... 3'	5	+
5' .........................................ATCACATTGCCAGGGTTTTCC........ 3'	1	+
5' .........................................ATCACATTGCCAGGTATTTCCA....... 3'	6	+
5' .........................................GTCACATTGCCAGGGATTTCCA....... 3'	6	+
5' ..........................................TCACATTGCCAGGGATTTCCAAT..... 3'	3	+
5' ..........................................TCACATTGCCAGGGATTTCC........ 3'	3	+
5' ..........................................TCACATTGCCAGGGATTACCAA...... 3'	7	+
5' ..........................................TCACATTGCCAGGGATTTCCAA...... 3'	3	+
5' ..........................................TCCCATTGCCAGGGATTTCC........ 3'	1	+
5' ..........................................TCACATTGCCAGGGATTTCA........ 3'	2	+
5' ..........................................TCACATTGCCAGGGATTAC......... 3'	12	+
5' ..........................................TCACATTGCCAGGGATTTCCA....... 3'	16	+
5' ..........................................TCACATTGCCAGGGATTTCCAAC..... 3'	1	+
5' ..........................................TCACATTGCCAGGGAATTCCA....... 3'	1	+
5' ..........................................TCACATTGCCAGGGATTACC........ 3'	32	+
5' ..........................................TCACATTGCCAGGGATTTCCAT...... 3'	1	+
5' ..........................................TCACATTGCCAGGGATTACCA....... 3'	94	+
5' ..........................................TCACATTGCCAGGGATTTC......... 3'	1	+
5' ...........................................CACATTGCCAGGGATTACCAAT..... 3'	3	+
5' ...........................................CACATTGCCAGGGATTTCCAAT..... 3'	1	+
5' ...........................................CACATTGCCAGGGATTTCCA....... 3'	1	+
5' ...........................................CACATTGCCAGGGATTTCCAT...... 3'	7	+
5' ............................................ACGTTGCCAGGGATTTCCA....... 3'	1	+
5' ............................................ACATTACCAGGGATTTCCA....... 3'	1	+
5' ............................................ACATTGCCAGGGATTTCAA....... 3'	1	+
5' ............................................ACATTGCCAGGGGTTTCCA....... 3'	1	+
5' ............................................ACATTGCCAGGGCTTTCCA....... 3'	4	+
5' ............................................ACATTGCCAGGGAGTTCCA....... 3'	4	+
5' ............................................ACATTGCCAGGGATTTCA........ 3'	5	+
5' ............................................ACATTGCCAGGGATTTCCC....... 3'	1	+
5' ............................................ACATTGCCAGGGATTTCG........ 3'	3	+
5' ............................................ACATTGCCAGGGATTTCCAAT..... 3'	3	+
5' ............................................ACATTGCCAGGGATTACCAA...... 3'	5	+
5' ............................................ACATTGCCAGGGATTTCC........ 3'	90	+
5' ............................................ACATTGCCAGGGATTACCA....... 3'	204	+
5' ............................................ACATTGCCAGGGATTTCCA....... 3'	204	+
5' ............................................ACATTGCCAGGGATTTCCAA...... 3'	15	+
5' ............................................ACATTGCCAGGGATTTCCAT...... 3'	17	+
5' ............................................ACATTGCCAGGGATTACC........ 3'	70	+
5' ............................................ACATTGCAAGGGATTTCC........ 3'	1	+
5' ............................................ACATTGCCCGGGATTTCCA....... 3'	1	+
5' ............................................ACATTGCCAGGGATCTCC........ 3'	1	+
5' ............................................ACATTGCCAGGGACTTCC........ 3'	1	+
5' ............................................ACATTGCCAGGGATTTCTA....... 3'	1	+
5' ............................................ACATTGCCAGGGATGTCCAA...... 3'	1	+
5' ............................................ACATTGACAGGGATTTCC........ 3'	1	+
5' ............................................ACATTTCCAGGGATTTCC........ 3'	1	+
5' ............................................ACATTGCCAGGGATTTCT........ 3'	1	+
5' ............................................ACAATGCCAGGGATTTCC........ 3'	1	+
5' ............................................ATATTGCCAGGGATTTCCA....... 3'	1	+
5' ............................................ACATTGCCAGGGCTTTCCAA...... 3'	1	+
5' ............................................ACATTGCCAGGGATGTCCA....... 3'	1	+
5' ............................................ACATTGCCAGGGATTTCCCA...... 3'	1	+
>ssc-mir-24-1	mfe:-24.10	total:131	freq:2369
5' CUCUGCCUCCCGUGCCUACUGAGCUGAAACACAGUUGAUUUGUGCAGACUGGCUCAGUUCAGCAGGAACAGG 3'	[72]
........((.((.(((.(((((((((....(((((..........)))))..))))))))).))).)).))
5' *************************************************TGGCTCAGTTCAGCAGGAACAGT 3'
5' ***********GTGCCTACTGAGCTGAAACAC**************************************** 3'
5' ..........CGTGCCTACTGAGCTGAAAC.......................................... 3'	1	+
5' ..........CGTGCCTACTGAGCTGAAAA.......................................... 3'	1	+
5' ..........CGTGCCTACTGATCTGAAA........................................... 3'	2	+
5' ..........CGTGCCTACTGAGCTGGAACAC........................................ 3'	1	+
5' ..........CGTGCCTACTGAGCTGAAACAA........................................ 3'	1	+
5' ..........CGTGCCTACTGAGCTGAAACACG....................................... 3'	1	+
5' ..........CGTGCCTACTGAGCTGAAACACAG...................................... 3'	1	+
5' ..........CGTGCCTACTGAGCTGAAACA......................................... 3'	1	+
5' ..........CGTGCCTACTGAGCTGAAACACA....................................... 3'	3	+
5' ..........CGTGCCTACTGAGCTGAAACAC........................................ 3'	20	+
5' ...........GTGCCTACTGAGCTGAAACAT........................................ 3'	1	+
5' ...........GTGCCTACTGCGCTGAAACAC........................................ 3'	1	+
5' ...........GTGCCTACTGAGCTGAAACACAGT..................................... 3'	8	+
5' ...........GTGCCTACTGAGCTGAAACACAA...................................... 3'	2	+
5' ...........GCGCCTACTGAGCTGAAACAC........................................ 3'	1	+
5' ...........GTGCCTACTGAGCTGCAACAC........................................ 3'	2	+
5' ...........GTGCCTACTGAGCTGAAACAA........................................ 3'	1	+
5' ...........GTGCCTACTGAGCAGAAACAC........................................ 3'	1	+
5' ...........GTGCCTACTGAGCTGAAACA......................................... 3'	4	+
5' ...........GTGCCTACTGAGCTGAAACACTG...................................... 3'	1	+
5' ...........GTGCCTGCTGAGCTGAAACACAG...................................... 3'	1	+
5' ...........GTGCCTACTGAGCTGAAACTC........................................ 3'	1	+
5' ...........GTGCCTACTGAGCTGAAACACAG...................................... 3'	17	+
5' ...........GTGCCTACTGAGCTGAAACACA....................................... 3'	38	+
5' ...........GTGCCTACTGAGCTGAAACACG....................................... 3'	1	+
5' ...........GTGCCTACTGAGCTGAAACAC........................................ 3'	41	+
5' ...........GTGCCTACTGAGCTGAAACACAGA..................................... 3'	2	+
5' ............TGCCTACTGAGCTGAAACACAGT..................................... 3'	2	+
5' ..............................................GCCTGGCTCAGTTCAGCAGGAA.... 3'	1	+
5' ................................................CTGGCTCAGTTCCGCAGGAACAG. 3'	1	+
5' ................................................GTGGCTCAGTTCAGCAGGAACA.. 3'	1	+
5' ................................................CTGGCTCAGTTCCGCAGGAAC... 3'	1	+
5' ................................................CTGGCTCAGTTCAGCAGGAACAA. 3'	1	+
5' ................................................CTGGCTCAGTTCAGCCGGA..... 3'	1	+
5' ................................................CTGGCTCAGTTCAGCAGGAACAG. 3'	3	+
5' ................................................CTGGCTCAGTTCAGCAGGAAT... 3'	1	+
5' ................................................CTGGCTCAGTTCAGCAGGAACA.. 3'	5	+
5' ................................................CTGGCTCAGTTCAGCAGGAACAGT 3'	1	+
5' .................................................TGGCACAGTTCAGCAGGAACAG. 3'	1	+
5' .................................................TGGCTCAGTTCAGCAGAAACAG. 3'	1	+
5' .................................................TGGCTCAGTTGAGCAGGAACAG. 3'	1	+
5' .................................................TGGCTCGGTTCAGCAGGAAC... 3'	1	+
5' .................................................TGTCTCAGTTCAGCAGGAACAG. 3'	1	+
5' .................................................TGGCTCAGTTGAGCAGGAAC... 3'	1	+
5' .................................................TCGCTCAGTTCAGCAGGAACAG. 3'	1	+
5' .................................................TGGCTCAGTTCCGCAGGAAC... 3'	1	+
5' .................................................TGGCTCAGTTCAGTAGGAACA.. 3'	1	+
5' .................................................TGGATCAGTTCAGCAGGAAC... 3'	1	+
5' .................................................TGGCTCAGTTCAGCAGGAACG.. 3'	1	+
5' .................................................TGGCTCAGTTCAGCAGGAATA.. 3'	1	+
5' .................................................TGGCTCAGTTCTGCAGGAACAG. 3'	1	+
5' .................................................TGGCTCAGTTCAGCCGGAACA.. 3'	1	+
5' .................................................TGGCCCAGTTCAGCAGGAACAG. 3'	1	+
5' .................................................TGGCTCAGTTCAGCAGGATCAG. 3'	1	+
5' .................................................TGGCTCAGTTCAGCAGGCACA.. 3'	1	+
5' .................................................TGGCTCAGCTCAGCAGGAACA.. 3'	1	+
5' .................................................TGGCTCAGTTCAGCAGGACCAG. 3'	1	+
5' .................................................CGGCTCAGTTCAGCAGGAAC... 3'	1	+
5' .................................................TGGCACAGTTCAGCAGGAACA.. 3'	1	+
5' .................................................TGGCTCAGCTCAGCAGGAACAG. 3'	1	+
5' .................................................TGGCTCAGTACAGCAGGAACAG. 3'	1	+
5' .................................................TGGCTCAGTTAAGCAGGAACAG. 3'	1	+
5' .................................................TGGCTCAGTTCAGCCGGAA.... 3'	1	+
5' .................................................TGGTTCAGTTCAGCAGGAACA.. 3'	1	+
5' .................................................TGGCTCAGTTCAGCTGGAACAG. 3'	1	+
5' .................................................TGGCTCAGTTCAGCAGGTACAG. 3'	1	+
5' .................................................TGGCTCAGTACAGCAGGAACAGG 3'	1	+
5' .................................................TGGCTCAGTTCAGCAGGAC.... 3'	1	+
5' .................................................TGGCTCAGTCCAGCAGGAACAG. 3'	1	+
5' .................................................TGGCTCAGCTCAGCAGGAAC... 3'	1	+
5' .................................................TGGCTCAATTCAGCAGGAACAG. 3'	1	+
5' .................................................TGGCTCAGATCAGCAGGAACA.. 3'	1	+
5' .................................................TGGCTCAGTTCAGCAGGAAAA.. 3'	9	+
5' .................................................TGGCTCAGTTCAGCAGGAAG... 3'	6	+
5' .................................................TGGCTCAGTTCAGCAGGA..... 3'	9	+
5' .................................................TGGCTCAGTTCAGCAGGAACAGC 3'	14	+
5' .................................................TGGCTCCGTTCAGCAGGAACAG. 3'	13	+
5' .................................................TGGCTCAGTTCAGCAGGAT.... 3'	6	+
5' .................................................TGGCTTAGTTCAGCAGGAACAG. 3'	4	+
5' .................................................TGGCTCAGTTCAGCAGGAACCG. 3'	4	+
5' .................................................TGGCTCAGTTCAGCAGGAACGG. 3'	4	+
5' .................................................TAGCTCAGTTCAGCAGGAACAG. 3'	5	+
5' .................................................TGGCTCAGTTCAGCCGGAACAG. 3'	5	+
5' .................................................TGGCTCAGTTCAGCAGGAACAGG 3'	15	+
5' .................................................TGGCTCAGTTCAGCAGGAACA.. 3'	228	+
5' .................................................TGGCTCAGTTCAGCAGGAACAA. 3'	62	+
5' .................................................TGGCTCAGTTCAGCAGGAAC... 3'	264	+
5' .................................................TGGCTCAGTTCAGCAGGAACAGT 3'	2369	+
5' .................................................TGGCTCAGTTCAGCAGGAACAG. 3'	1443	+
5' .................................................TGGCTCAGTTCAGCAGGAACAGA 3'	44	+
5' .................................................TGGCTCAGTTCAGCAGGAAT... 3'	21	+
5' .................................................TGGCTCAGTTCAGCAGGAACAC. 3'	17	+
5' .................................................TGGCTCAGTTCAGCAGGAACAT. 3'	21	+
5' .................................................TGGCTCAGTTCAGCAGGAAA... 3'	43	+
5' .................................................TGGCTCAGTTCAGCAGGAA.... 3'	40	+
5' .................................................TGGCTCAGTTCAGCAGGAACT.. 3'	4	+
5' .................................................TGGCTCAGTTCGGCAGGAACAG. 3'	2	+
[truncated: 32,440 more rows]
